# Supplementary material for: 11-(p-Tolylsulfonyl)-8,14,24-trioxa-11,22,23-triazatetracyclo[19.2.1.02,7.015,20]tetracosa-1(23),2,4,6,15,17,19,21-octaene
Source: Acta Crystallogr Sect E Struct Rep Online. 2009 Jul 8;65(Pt 8):o1792. doi: 10.1107/S1600536809025070 (PMC2977147; doi:10.1107/S1600536809025070)
Supplement: Supplementary file 1 [file e-65-o1792-sup1.cif]

##############################################################################
###                                                                        ###
###        Electronic paper (Acta Crystallographica Section E)             ###
###                                                                        ###
##############################################################################
#                                                                            #
# This CIF contains the data in a paper accepted for publication in Acta     #
# Crystallographica Section E. It conforms to the requirements of Notes      #
# for Authors for Section E, and has been peer reviewed under the auspices   #
# of the IUCr Commission on Journals.                                        #
#                                                                            #
# Full details of the Crystallographic Information File format               #
# are given in the paper "The Crystallographic Information File (CIF):       #
# a New Standard Archive File for Crystallography" by S. R. Hall, F. H.      #
# Allen and I. D. Brown [Acta Cryst. (1991), A47, 655-685].                  #
#                                                                            #
# The current version of the core CIF dictionary is obtainable from          #
# ftp://ftp.iucr.org/pub/cif_core.dic. The current version number is 2.4.    #
#                                                                            #
# Software is freely available for graphical display of the structure(s) in  #
# this CIF.  For information consult the CIF home page http://www.iucr.org/  #
# cif/home.html                                                              #
#                                                                            #
# This file may be used for bona fide research purposes within the           #
# scientific community so long as proper attribution is given to the journal # 
# article from which it was obtained.                                        #
#                                                                            #
##############################################################################
                                             
data_I
_audit_creation_method     SHELXL-97
_chemical_name_systematic
;
11-(<i>p</i>-Tolylsulfonyl)-8,14,24-trioxa-11,22,23-\
triazatetracyclo[19.2.1.0^2,7^.0^15,20^]tetracosa-1(23),2,4,6,15,17,19,21-\
octaene
;
_chemical_name_common     ?
_chemical_formula_moiety     'C25 H23 N3 O5 S'
_chemical_formula_sum     'C25 H23 N3 O5 S'
_chemical_formula_iupac     'C25 H23 N3 O5 S'
_chemical_formula_weight     477.52
_chemical_melting_point     ?
_symmetry_cell_setting     monoclinic
_symmetry_space_group_name_H-M     'P 21/c'
_symmetry_space_group_name_Hall     '-P 2ybc'
loop_
    _symmetry_equiv_pos_as_xyz
    'x, y, z'
    '-x, y+1/2, -z+1/2'
    '-x, -y, -z'
    'x, -y-1/2, z-1/2'
_cell_length_a     13.0474(19)
_cell_length_b     9.6809(14)
_cell_length_c     18.261(3)
_cell_angle_alpha     90.00
_cell_angle_beta     97.479(3)
_cell_angle_gamma     90.00
_cell_volume     2286.9(6)
_cell_formula_units_Z     4
_cell_measurement_reflns_used     3043
_cell_measurement_theta_min     2.39
_cell_measurement_theta_max     24.50
_cell_measurement_temperature     294(2)
_exptl_crystal_description     prism
_exptl_crystal_colour     colourless
_exptl_crystal_size_max     0.30
_exptl_crystal_size_mid     0.22
_exptl_crystal_size_min     0.20
_exptl_crystal_density_diffrn     1.387
_exptl_crystal_density_meas     ?
_exptl_crystal_density_method     'not measured'
_exptl_crystal_F_000     1000
_exptl_absorpt_coefficient_mu     0.185
_exptl_absorpt_correction_type     multi-scan
_exptl_absorpt_process_details     '(SADABS; Sheldrick, 1996)'
_exptl_absorpt_correction_T_min     0.932
_exptl_absorpt_correction_T_max     0.964
_exptl_special_details
;
;
_diffrn_ambient_temperature     294(2)
_diffrn_radiation_type     MoK\a
_diffrn_radiation_wavelength     0.71073
_diffrn_radiation_source     'fine-focus sealed tube'
_diffrn_radiation_monochromator     graphite
_diffrn_measurement_device_type     'Bruker SMART CCD area-detector'
_diffrn_measurement_method     '\f and \w'
_diffrn_detector_area_resol_mean     ?
_diffrn_reflns_number     12599
_diffrn_reflns_av_R_equivalents     0.0436
_diffrn_reflns_av_sigmaI/netI     0.0554
_diffrn_reflns_theta_min     1.57
_diffrn_reflns_theta_max     26.40
_diffrn_reflns_theta_full     26.40
_diffrn_measured_fraction_theta_max     0.993
_diffrn_measured_fraction_theta_full     0.993
_diffrn_reflns_limit_h_min     -14
_diffrn_reflns_limit_h_max     16
_diffrn_reflns_limit_k_min     -12
_diffrn_reflns_limit_k_max     11
_diffrn_reflns_limit_l_min     -18
_diffrn_reflns_limit_l_max     22
_diffrn_standards_number     .
_diffrn_standards_interval_count     .
_diffrn_standards_interval_time     .
_diffrn_standards_decay_%     .
_refine_special_details
;
Refinement of <i>F</i>^2^ against ALL reflections. The weighted <i>R</i>-factor
<i>wR</i> and goodness of fit <i>S</i> are based on <i>F</i>^2^, conventional
<i>R</i>-factors <i>R</i> are based on <i>F</i>, with <i>F</i> set to zero for
negative <i>F</i>^2^. The threshold expression of <i>F</i>^2^ >
\s(<i>F</i>^2^) is used only for calculating <i>R</i>-factors(gt) <i>etc</i>.
and is not relevant to the choice of reflections for refinement.
<i>R</i>-factors based on <i>F</i>^2^ are statistically about twice as large
as those based on <i>F</i>, and <i>R</i>- factors based on ALL data will be
even larger.
;
_reflns_number_total     4656
_reflns_number_gt     2878
_reflns_threshold_expression     I>2\s(I)
_refine_ls_structure_factor_coef     Fsqd
_refine_ls_matrix_type     full
_refine_ls_R_factor_all     0.0853
_refine_ls_R_factor_gt     0.0412
_refine_ls_wR_factor_gt     0.0881
_refine_ls_wR_factor_ref     0.1059
_refine_ls_goodness_of_fit_ref     1.005
_refine_ls_restrained_S_all     1.005
_refine_ls_number_reflns     4656
_refine_ls_number_parameters     308
_refine_ls_number_restraints     0
_refine_ls_hydrogen_treatment     constr
_refine_ls_weighting_scheme     calc
_refine_ls_weighting_details
         'calc w=1/[\s^2^(Fo^2^)+(0.0446P)^2^+0.4604P] where P=(Fo^2^+2Fc^2^)/3'
_atom_sites_solution_hydrogens     geom
_atom_sites_solution_primary     direct
_atom_sites_solution_secondary     difmap
_refine_ls_shift/su_max     0.001
_refine_ls_shift/su_mean     0.000
_refine_diff_density_max     0.204
_refine_diff_density_min     -0.331
_refine_ls_extinction_method     none
_refine_ls_extinction_coef     ?
loop_
    _atom_type_symbol
    _atom_type_description
    _atom_type_scat_dispersion_real
    _atom_type_scat_dispersion_imag
    _atom_type_scat_source
    'C' 'C' 0.0033 0.0016
                         'International Tables Vol C Tables 4.2.6.8 and 6.1.1.4'
    'H' 'H' 0.0000 0.0000
                         'International Tables Vol C Tables 4.2.6.8 and 6.1.1.4'
    'N' 'N' 0.0061 0.0033
                         'International Tables Vol C Tables 4.2.6.8 and 6.1.1.4'
    'O' 'O' 0.0106 0.0060
                         'International Tables Vol C Tables 4.2.6.8 and 6.1.1.4'
    'S' 'S' 0.1246 0.1234
                         'International Tables Vol C Tables 4.2.6.8 and 6.1.1.4'
_computing_data_collection     'SMART (Bruker, 1999)'
_computing_cell_refinement     'SAINT (Bruker, 1999)'
_computing_data_reduction     'SAINT (Bruker, 1999)'
_computing_structure_solution     'SHELXS (Sheldrick, 2008)'
_computing_structure_refinement     'SHELXL (Sheldrick, 2008)'
_computing_molecular_graphics     'SHELXTL (Sheldrick, 2008)'
_computing_publication_material     'SHELXTL (Sheldrick, 2008)'
loop_
    _atom_site_type_symbol
    _atom_site_label
    _atom_site_fract_x
    _atom_site_fract_y
    _atom_site_fract_z
    _atom_site_U_iso_or_equiv
    _atom_site_adp_type
    _atom_site_calc_flag
    _atom_site_refinement_flags
    _atom_site_occupancy
    _atom_site_disorder_assembly
    _atom_site_disorder_group
    S S1 0.08777(4) 1.10726(6) 0.12913(3) 0.03359(16) Uani d . 1 . .
    N N1 0.52489(14) 0.5209(2) 0.19897(11) 0.0429(5) Uani d . 1 . .
    N N2 0.56917(14) 0.5766(2) 0.13898(11) 0.0433(5) Uani d . 1 . .
    N N3 0.18176(14) 0.99856(19) 0.12592(10) 0.0368(5) Uani d . 1 . .
    O O1 0.40350(11) 0.62864(15) 0.12555(8) 0.0346(4) Uani d . 1 . .
    O O2 0.26584(14) 0.73372(16) 0.20414(9) 0.0478(5) Uani d . 1 . .
    O O3 0.35451(12) 0.84722(17) 0.04510(8) 0.0452(4) Uani d . 1 . .
    O O4 -0.00564(11) 1.04490(16) 0.09383(9) 0.0417(4) Uani d . 1 . .
    O O5 0.09239(13) 1.15346(17) 0.20368(9) 0.0470(4) Uani d . 1 . .
    C C1 0.42829(17) 0.5545(2) 0.18849(12) 0.0317(5) Uani d . 1 . .
    C C2 0.34817(16) 0.5205(2) 0.23424(11) 0.0317(5) Uani d . 1 . .
    C C3 0.35206(18) 0.3940(2) 0.27068(12) 0.0397(6) Uani d . 1 . .
    H H3 0.4059 0.3331 0.2658 0.048 Uiso calc R 1 . .
    C C4 0.27714(19) 0.3576(2) 0.31399(13) 0.0437(6) Uani d . 1 . .
    H H4 0.2803 0.2728 0.3381 0.052 Uiso calc R 1 . .
    C C5 0.19776(19) 0.4482(3) 0.32114(13) 0.0443(6) Uani d . 1 . .
    H H5 0.1467 0.4236 0.3498 0.053 Uiso calc R 1 . .
    C C6 0.19281(19) 0.5752(2) 0.28641(13) 0.0424(6) Uani d . 1 . .
    H H6 0.1393 0.6360 0.2924 0.051 Uiso calc R 1 . .
    C C7 0.26729(18) 0.6122(2) 0.24268(12) 0.0354(5) Uani d . 1 . .
    C C8 0.2383(2) 0.8580(2) 0.23870(13) 0.0436(6) Uani d . 1 . .
    H H8A 0.2783 0.8672 0.2871 0.052 Uiso calc R 1 . .
    H H8B 0.1656 0.8563 0.2448 0.052 Uiso calc R 1 . .
    C C9 0.26014(17) 0.9778(2) 0.19023(12) 0.0380(6) Uani d . 1 . .
    H H9A 0.2653 1.0614 0.2197 0.046 Uiso calc R 1 . .
    H H9B 0.3266 0.9629 0.1731 0.046 Uiso calc R 1 . .
    C C10 0.18136(17) 0.9098(2) 0.06069(12) 0.0354(5) Uani d . 1 . .
    H H10A 0.1165 0.9236 0.0291 0.042 Uiso calc R 1 . .
    H H10B 0.1832 0.8143 0.0769 0.042 Uiso calc R 1 . .
    C C11 0.26861(17) 0.9320(2) 0.01498(13) 0.0393(6) Uani d . 1 . .
    H H11A 0.2465 0.9067 -0.0360 0.047 Uiso calc R 1 . .
    H H11B 0.2888 1.0285 0.0165 0.047 Uiso calc R 1 . .
    C C12 0.42882(17) 0.8148(2) 0.00178(12) 0.0351(5) Uani d . 1 . .
    C C13 0.43787(18) 0.8787(3) -0.06523(13) 0.0429(6) Uani d . 1 . .
    H H13 0.3909 0.9467 -0.0833 0.052 Uiso calc R 1 . .
    C C14 0.51633(19) 0.8415(3) -0.10495(14) 0.0473(7) Uani d . 1 . .
    H H14 0.5211 0.8837 -0.1501 0.057 Uiso calc R 1 . .
    C C15 0.58800(19) 0.7424(3) -0.07867(14) 0.0470(7) Uani d . 1 . .
    H H15 0.6413 0.7190 -0.1055 0.056 Uiso calc R 1 . .
    C C16 0.57964(18) 0.6787(2) -0.01234(13) 0.0413(6) Uani d . 1 . .
    H H16 0.6278 0.6119 0.0054 0.050 Uiso calc R 1 . .
    C C17 0.50033(16) 0.7125(2) 0.02867(12) 0.0323(5) Uani d . 1 . .
    C C18 0.49498(16) 0.6389(2) 0.09783(12) 0.0320(5) Uani d . 1 . .
    C C19 0.11113(16) 1.2493(2) 0.07299(12) 0.0329(5) Uani d . 1 . .
    C C20 0.09314(19) 1.2366(2) -0.00310(13) 0.0418(6) Uani d . 1 . .
    H H20 0.0687 1.1537 -0.0244 0.050 Uiso calc R 1 . .
    C C21 0.1115(2) 1.3470(3) -0.04719(14) 0.0483(7) Uani d . 1 . .
    H H21 0.0993 1.3378 -0.0983 0.058 Uiso calc R 1 . .
    C C22 0.14769(19) 1.4715(2) -0.01674(15) 0.0450(6) Uani d . 1 . .
    C C23 0.16432(19) 1.4821(2) 0.05905(15) 0.0491(7) Uani d . 1 . .
    H H23 0.1883 1.5651 0.0804 0.059 Uiso calc R 1 . .
    C C24 0.14638(18) 1.3728(2) 0.10435(14) 0.0425(6) Uani d . 1 . .
    H H24 0.1580 1.3825 0.1554 0.051 Uiso calc R 1 . .
    C C25 0.1681(3) 1.5912(3) -0.06588(18) 0.0734(9) Uani d . 1 . .
    H H25A 0.1336 1.6721 -0.0511 0.110 Uiso calc R 1 . .
    H H25B 0.1425 1.5692 -0.1162 0.110 Uiso calc R 1 . .
    H H25C 0.2411 1.6082 -0.0616 0.110 Uiso calc R 1 . .
loop_
    _atom_site_aniso_label
    _atom_site_aniso_U_11
    _atom_site_aniso_U_22
    _atom_site_aniso_U_33
    _atom_site_aniso_U_12
    _atom_site_aniso_U_13
    _atom_site_aniso_U_23
    S1 0.0316(3) 0.0310(3) 0.0389(3) 0.0016(2) 0.0070(2) -0.0041(3)
    N1 0.0330(12) 0.0535(13) 0.0413(12) 0.0021(10) 0.0018(9) 0.0105(10)
    N2 0.0297(11) 0.0533(13) 0.0470(12) 0.0021(9) 0.0046(9) 0.0092(11)
    N3 0.0369(11) 0.0369(11) 0.0345(11) 0.0112(9) -0.0032(8) -0.0079(9)
    O1 0.0283(8) 0.0425(9) 0.0338(9) 0.0033(7) 0.0068(7) 0.0083(7)
    O2 0.0724(12) 0.0332(9) 0.0422(10) 0.0133(8) 0.0241(9) 0.0074(8)
    O3 0.0427(10) 0.0574(11) 0.0379(9) 0.0199(8) 0.0143(8) 0.0123(8)
    O4 0.0284(8) 0.0413(9) 0.0558(10) -0.0063(7) 0.0069(7) -0.0041(8)
    O5 0.0565(11) 0.0475(10) 0.0388(10) 0.0057(8) 0.0130(8) -0.0086(8)
    C1 0.0338(13) 0.0307(12) 0.0296(12) -0.0003(10) 0.0005(10) 0.0015(10)
    C2 0.0346(13) 0.0328(12) 0.0268(12) -0.0005(10) 0.0011(10) 0.0009(10)
    C3 0.0420(14) 0.0397(13) 0.0370(14) 0.0039(11) 0.0042(11) 0.0031(12)
    C4 0.0531(16) 0.0376(13) 0.0414(14) -0.0006(12) 0.0099(12) 0.0082(12)
    C5 0.0472(15) 0.0469(15) 0.0415(14) -0.0025(12) 0.0163(12) 0.0051(12)
    C6 0.0444(14) 0.0436(15) 0.0415(14) 0.0086(11) 0.0144(12) 0.0017(12)
    C7 0.0447(14) 0.0359(13) 0.0261(12) 0.0028(11) 0.0065(10) 0.0017(10)
    C8 0.0556(16) 0.0386(14) 0.0376(14) 0.0100(12) 0.0100(12) -0.0022(11)
    C9 0.0374(13) 0.0351(13) 0.0394(14) 0.0019(10) -0.0033(11) -0.0012(11)
    C10 0.0348(13) 0.0323(12) 0.0382(13) 0.0060(10) 0.0013(10) -0.0053(11)
    C11 0.0410(14) 0.0378(13) 0.0382(13) 0.0092(11) 0.0019(11) 0.0056(11)
    C12 0.0318(13) 0.0421(14) 0.0323(13) 0.0005(11) 0.0079(10) -0.0021(11)
    C13 0.0377(14) 0.0531(16) 0.0382(14) 0.0018(12) 0.0060(11) 0.0086(12)
    C14 0.0455(16) 0.0631(17) 0.0344(14) -0.0098(13) 0.0097(12) 0.0043(13)
    C15 0.0371(14) 0.0630(17) 0.0436(15) -0.0064(13) 0.0159(12) -0.0067(14)
    C16 0.0343(14) 0.0472(15) 0.0436(15) 0.0004(11) 0.0098(11) -0.0036(12)
    C17 0.0282(12) 0.0350(12) 0.0339(13) -0.0025(10) 0.0054(10) -0.0024(10)
    C18 0.0254(12) 0.0338(12) 0.0370(13) -0.0006(10) 0.0044(10) -0.0028(10)
    C19 0.0266(12) 0.0301(12) 0.0415(14) 0.0044(9) 0.0022(10) -0.0040(11)
    C20 0.0510(15) 0.0307(13) 0.0437(15) -0.0045(11) 0.0056(12) -0.0087(12)
    C21 0.0591(17) 0.0454(15) 0.0414(15) -0.0025(13) 0.0096(13) -0.0019(13)
    C22 0.0445(15) 0.0355(14) 0.0558(17) 0.0005(11) 0.0093(12) 0.0040(13)
    C23 0.0549(17) 0.0289(13) 0.0609(18) -0.0068(12) -0.0022(13) -0.0063(13)
    C24 0.0474(15) 0.0337(14) 0.0441(15) -0.0008(11) -0.0022(12) -0.0059(12)
    C25 0.094(2) 0.0480(17) 0.080(2) -0.0076(16) 0.0186(19) 0.0143(16)
_geom_special_details
;
All e.s.d.'s (except the e.s.d. in the dihedral angle between two l.s. planes)
are estimated using the full covariance matrix. The cell e.s.d.'s are taken
into account individually in the estimation of e.s.d.'s in distances, angles
and torsion angles; correlations between e.s.d.'s in cell parameters are only
used when they are defined by crystal symmetry. An approximate (isotropic)
treatment of cell e.s.d.'s is used for estimating e.s.d.'s involving l.s.
planes.
;
loop_
    _geom_bond_atom_site_label_1
    _geom_bond_atom_site_label_2
    _geom_bond_site_symmetry_2
    _geom_bond_distance
    _geom_bond_publ_flag
    S1 O5 . 1.4268(16) ?
    S1 O4 . 1.4355(16) ?
    S1 N3 . 1.6227(18) ?
    S1 C19 . 1.765(2) ?
    N1 C1 . 1.292(3) ?
    N1 N2 . 1.410(2) ?
    N2 C18 . 1.295(3) ?
    N3 C9 . 1.467(3) ?
    N3 C10 . 1.468(3) ?
    O1 C1 . 1.358(2) ?
    O1 C18 . 1.359(2) ?
    O2 C7 . 1.370(3) ?
    O2 C8 . 1.426(3) ?
    O3 C12 . 1.365(2) ?
    O3 C11 . 1.439(3) ?
    C1 C2 . 1.458(3) ?
    C2 C3 . 1.392(3) ?
    C2 C7 . 1.403(3) ?
    C3 C4 . 1.381(3) ?
    C3 H3 . 0.9300 ?
    C4 C5 . 1.376(3) ?
    C4 H4 . 0.9300 ?
    C5 C6 . 1.381(3) ?
    C5 H5 . 0.9300 ?
    C6 C7 . 1.383(3) ?
    C6 H6 . 0.9300 ?
    C8 C9 . 1.508(3) ?
    C8 H8A . 0.9700 ?
    C8 H8B . 0.9700 ?
    C9 H9A . 0.9700 ?
    C9 H9B . 0.9700 ?
    C10 C11 . 1.512(3) ?
    C10 H10A . 0.9700 ?
    C10 H10B . 0.9700 ?
    C11 H11A . 0.9700 ?
    C11 H11B . 0.9700 ?
    C12 C13 . 1.390(3) ?
    C12 C17 . 1.405(3) ?
    C13 C14 . 1.377(3) ?
    C13 H13 . 0.9300 ?
    C14 C15 . 1.381(3) ?
    C14 H14 . 0.9300 ?
    C15 C16 . 1.376(3) ?
    C15 H15 . 0.9300 ?
    C16 C17 . 1.393(3) ?
    C16 H16 . 0.9300 ?
    C17 C18 . 1.459(3) ?
    C19 C24 . 1.379(3) ?
    C19 C20 . 1.384(3) ?
    C20 C21 . 1.378(3) ?
    C20 H20 . 0.9300 ?
    C21 C22 . 1.384(3) ?
    C21 H21 . 0.9300 ?
    C22 C23 . 1.377(3) ?
    C22 C25 . 1.510(3) ?
    C23 C24 . 1.381(3) ?
    C23 H23 . 0.9300 ?
    C24 H24 . 0.9300 ?
    C25 H25A . 0.9600 ?
    C25 H25B . 0.9600 ?
    C25 H25C . 0.9600 ?
loop_
    _geom_angle_atom_site_label_1
    _geom_angle_atom_site_label_2
    _geom_angle_atom_site_label_3
    _geom_angle_site_symmetry_1
    _geom_angle_site_symmetry_3
    _geom_angle
    _geom_angle_publ_flag
    O5 S1 O4 . . 119.22(10) ?
    O5 S1 N3 . . 107.43(10) ?
    O4 S1 N3 . . 108.21(9) ?
    O5 S1 C19 . . 108.71(10) ?
    O4 S1 C19 . . 105.52(10) ?
    N3 S1 C19 . . 107.21(10) ?
    C1 N1 N2 . . 106.20(18) ?
    C18 N2 N1 . . 106.15(17) ?
    C9 N3 C10 . . 119.84(17) ?
    C9 N3 S1 . . 120.75(15) ?
    C10 N3 S1 . . 119.07(14) ?
    C1 O1 C18 . . 103.30(16) ?
    C7 O2 C8 . . 118.99(17) ?
    C12 O3 C11 . . 119.08(17) ?
    N1 C1 O1 . . 112.27(18) ?
    N1 C1 C2 . . 128.1(2) ?
    O1 C1 C2 . . 119.65(18) ?
    C3 C2 C7 . . 119.0(2) ?
    C3 C2 C1 . . 119.2(2) ?
    C7 C2 C1 . . 121.7(2) ?
    C4 C3 C2 . . 120.9(2) ?
    C4 C3 H3 . . 119.5 ?
    C2 C3 H3 . . 119.5 ?
    C5 C4 C3 . . 119.3(2) ?
    C5 C4 H4 . . 120.4 ?
    C3 C4 H4 . . 120.4 ?
    C4 C5 C6 . . 121.0(2) ?
    C4 C5 H5 . . 119.5 ?
    C6 C5 H5 . . 119.5 ?
    C5 C6 C7 . . 120.1(2) ?
    C5 C6 H6 . . 120.0 ?
    C7 C6 H6 . . 120.0 ?
    O2 C7 C6 . . 123.7(2) ?
    O2 C7 C2 . . 116.57(19) ?
    C6 C7 C2 . . 119.7(2) ?
    O2 C8 C9 . . 108.12(18) ?
    O2 C8 H8A . . 110.1 ?
    C9 C8 H8A . . 110.1 ?
    O2 C8 H8B . . 110.1 ?
    C9 C8 H8B . . 110.1 ?
    H8A C8 H8B . . 108.4 ?
    N3 C9 C8 . . 114.2(2) ?
    N3 C9 H9A . . 108.7 ?
    C8 C9 H9A . . 108.7 ?
    N3 C9 H9B . . 108.7 ?
    C8 C9 H9B . . 108.7 ?
    H9A C9 H9B . . 107.6 ?
    N3 C10 C11 . . 116.19(19) ?
    N3 C10 H10A . . 108.2 ?
    C11 C10 H10A . . 108.2 ?
    N3 C10 H10B . . 108.2 ?
    C11 C10 H10B . . 108.2 ?
    H10A C10 H10B . . 107.4 ?
    O3 C11 C10 . . 108.23(17) ?
    O3 C11 H11A . . 110.1 ?
    C10 C11 H11A . . 110.1 ?
    O3 C11 H11B . . 110.1 ?
    C10 C11 H11B . . 110.1 ?
    H11A C11 H11B . . 108.4 ?
    O3 C12 C13 . . 123.8(2) ?
    O3 C12 C17 . . 116.69(19) ?
    C13 C12 C17 . . 119.5(2) ?
    C14 C13 C12 . . 120.1(2) ?
    C14 C13 H13 . . 120.0 ?
    C12 C13 H13 . . 120.0 ?
    C13 C14 C15 . . 121.0(2) ?
    C13 C14 H14 . . 119.5 ?
    C15 C14 H14 . . 119.5 ?
    C16 C15 C14 . . 119.3(2) ?
    C16 C15 H15 . . 120.3 ?
    C14 C15 H15 . . 120.3 ?
    C15 C16 C17 . . 121.2(2) ?
    C15 C16 H16 . . 119.4 ?
    C17 C16 H16 . . 119.4 ?
    C16 C17 C12 . . 118.9(2) ?
    C16 C17 C18 . . 118.3(2) ?
    C12 C17 C18 . . 122.82(19) ?
    N2 C18 O1 . . 112.08(19) ?
    N2 C18 C17 . . 127.8(2) ?
    O1 C18 C17 . . 120.08(19) ?
    C24 C19 C20 . . 119.8(2) ?
    C24 C19 S1 . . 120.53(18) ?
    C20 C19 S1 . . 119.62(17) ?
    C21 C20 C19 . . 119.9(2) ?
    C21 C20 H20 . . 120.1 ?
    C19 C20 H20 . . 120.1 ?
    C20 C21 C22 . . 121.1(2) ?
    C20 C21 H21 . . 119.4 ?
    C22 C21 H21 . . 119.4 ?
    C23 C22 C21 . . 118.0(2) ?
    C23 C22 C25 . . 121.6(2) ?
    C21 C22 C25 . . 120.4(2) ?
    C22 C23 C24 . . 121.9(2) ?
    C22 C23 H23 . . 119.1 ?
    C24 C23 H23 . . 119.1 ?
    C19 C24 C23 . . 119.3(2) ?
    C19 C24 H24 . . 120.4 ?
    C23 C24 H24 . . 120.4 ?
    C22 C25 H25A . . 109.5 ?
    C22 C25 H25B . . 109.5 ?
    H25A C25 H25B . . 109.5 ?
    C22 C25 H25C . . 109.5 ?
    H25A C25 H25C . . 109.5 ?
    H25B C25 H25C . . 109.5 ?
loop_
    _geom_torsion_atom_site_label_1
    _geom_torsion_atom_site_label_2
    _geom_torsion_atom_site_label_3
    _geom_torsion_atom_site_label_4
    _geom_torsion_site_symmetry_1
    _geom_torsion_site_symmetry_2
    _geom_torsion_site_symmetry_3
    _geom_torsion_site_symmetry_4
    _geom_torsion
    _geom_torsion_publ_flag
    C1 N1 N2 C18 . . . . 0.1(2) ?
    O5 S1 N3 C9 . . . . -7.8(2) ?
    O4 S1 N3 C9 . . . . -137.76(17) ?
    C19 S1 N3 C9 . . . . 108.86(18) ?
    O5 S1 N3 C10 . . . . 165.50(16) ?
    O4 S1 N3 C10 . . . . 35.56(19) ?
    C19 S1 N3 C10 . . . . -77.82(18) ?
    N2 N1 C1 O1 . . . . 0.2(2) ?
    N2 N1 C1 C2 . . . . 179.1(2) ?
    C18 O1 C1 N1 . . . . -0.4(2) ?
    C18 O1 C1 C2 . . . . -179.42(19) ?
    N1 C1 C2 C3 . . . . -34.2(3) ?
    O1 C1 C2 C3 . . . . 144.6(2) ?
    N1 C1 C2 C7 . . . . 145.6(2) ?
    O1 C1 C2 C7 . . . . -35.6(3) ?
    C7 C2 C3 C4 . . . . 0.7(3) ?
    C1 C2 C3 C4 . . . . -179.5(2) ?
    C2 C3 C4 C5 . . . . -0.1(4) ?
    C3 C4 C5 C6 . . . . -0.8(4) ?
    C4 C5 C6 C7 . . . . 1.1(4) ?
    C8 O2 C7 C6 . . . . 41.7(3) ?
    C8 O2 C7 C2 . . . . -140.3(2) ?
    C5 C6 C7 O2 . . . . 177.4(2) ?
    C5 C6 C7 C2 . . . . -0.5(3) ?
    C3 C2 C7 O2 . . . . -178.5(2) ?
    C1 C2 C7 O2 . . . . 1.7(3) ?
    C3 C2 C7 C6 . . . . -0.4(3) ?
    C1 C2 C7 C6 . . . . 179.8(2) ?
    C7 O2 C8 C9 . . . . 170.55(19) ?
    C10 N3 C9 C8 . . . . -78.4(3) ?
    S1 N3 C9 C8 . . . . 94.9(2) ?
    O2 C8 C9 N3 . . . . 78.3(2) ?
    C9 N3 C10 C11 . . . . -70.9(3) ?
    S1 N3 C10 C11 . . . . 115.71(19) ?
    C12 O3 C11 C10 . . . . 159.53(19) ?
    N3 C10 C11 O3 . . . . 87.7(2) ?
    C11 O3 C12 C13 . . . . 12.5(3) ?
    C11 O3 C12 C17 . . . . -168.81(19) ?
    O3 C12 C13 C14 . . . . 178.8(2) ?
    C17 C12 C13 C14 . . . . 0.2(3) ?
    C12 C13 C14 C15 . . . . -1.1(4) ?
    C13 C14 C15 C16 . . . . 1.0(4) ?
    C14 C15 C16 C17 . . . . -0.1(4) ?
    C15 C16 C17 C12 . . . . -0.8(3) ?
    C15 C16 C17 C18 . . . . 178.9(2) ?
    O3 C12 C17 C16 . . . . -178.0(2) ?
    C13 C12 C17 C16 . . . . 0.8(3) ?
    O3 C12 C17 C18 . . . . 2.3(3) ?
    C13 C12 C17 C18 . . . . -178.9(2) ?
    N1 N2 C18 O1 . . . . -0.4(2) ?
    N1 N2 C18 C17 . . . . -179.5(2) ?
    C1 O1 C18 N2 . . . . 0.5(2) ?
    C1 O1 C18 C17 . . . . 179.69(19) ?
    C16 C17 C18 N2 . . . . 23.2(3) ?
    C12 C17 C18 N2 . . . . -157.1(2) ?
    C16 C17 C18 O1 . . . . -155.8(2) ?
    C12 C17 C18 O1 . . . . 23.8(3) ?
    O5 S1 C19 C24 . . . . 10.7(2) ?
    O4 S1 C19 C24 . . . . 139.72(18) ?
    N3 S1 C19 C24 . . . . -105.10(19) ?
    O5 S1 C19 C20 . . . . -168.80(18) ?
    O4 S1 C19 C20 . . . . -39.8(2) ?
    N3 S1 C19 C20 . . . . 75.4(2) ?
    C24 C19 C20 C21 . . . . 0.6(3) ?
    S1 C19 C20 C21 . . . . -179.84(19) ?
    C19 C20 C21 C22 . . . . -0.1(4) ?
    C20 C21 C22 C23 . . . . -0.4(4) ?
    C20 C21 C22 C25 . . . . 179.6(2) ?
    C21 C22 C23 C24 . . . . 0.3(4) ?
    C25 C22 C23 C24 . . . . -179.6(2) ?
    C20 C19 C24 C23 . . . . -0.7(3) ?
    S1 C19 C24 C23 . . . . 179.78(18) ?
    C22 C23 C24 C19 . . . . 0.2(4) ?
loop_
    _geom_hbond_atom_site_label_D
    _geom_hbond_atom_site_label_H
    _geom_hbond_atom_site_label_A
    _geom_hbond_site_symmetry_A
    _geom_hbond_distance_DH
    _geom_hbond_distance_HA
    _geom_hbond_distance_DA
    _geom_hbond_angle_DHA
    _geom_hbond_publ_flag
    C10 H10A O4 3_575 0.97 2.52 3.424(3) 154.2 yes
    C20 H20 O4 3_575 0.93 2.39 3.314(3) 172.8 yes
    C5 H5 O4 2_545 0.93 2.51 3.253(3) 136.6 yes
data_global
_journal_date_recd_electronic     2009-06-22
_journal_date_accepted     2009-06-29
_journal_name_full     'Acta Crystallographica, Section E'
_journal_year     2009
_journal_volume     65
_journal_issue      8
_journal_page_first     o1792
_journal_page_last     o1792
_journal_paper_category     QO
_journal_coeditor_code     PV2175
_publ_contact_author_name     'Jian-Rong Han'
_publ_contact_author_address
;
College of Sciences, Hebei University of Science & Technology, Shijiazhuang
050018, People's Republic of China,
;
_publ_contact_author_email     Han_jianrong@126.com
_publ_contact_author_fax     ?
_publ_contact_author_phone     ?
_publ_section_title
;\
11-(<i>p</i>-Tolylsulfonyl)-8,14,24-trioxa-11,22,23-\
triazatetracyclo[19.2.1.0^2,7^.0^15,20^]tetracosa-1(23),2,4,6,15,17,19,21-\
octaene
;
loop_
    _publ_author_name
    _publ_author_footnote
    _publ_author_address
    'Tian, Xia' .
;
College of Sciences, Hebei University of Science & Technology,
Shijiazhuang 050018, People's Republic of China
;
    'Han, Jian-Rong' .
;
College of Sciences, Hebei University of Science & Technology,
Shijiazhuang 050018, People's Republic of China
;
    'Zhen, Xiao-Li' .
;
College of Sciences, Hebei University of Science & Technology,
Shijiazhuang 050018, People's Republic of China
;
    'Li, Zhen-Chao' .
;
College of Sciences, Hebei University of Science & Technology,
Shijiazhuang 050018, People's Republic of China
;
    'Liu, Shou-Xin'
;
Additional contact author, e-mail: chlsx@263.net.
;
;
College of Chemical & Pharmaceutical Engineering,
Hebei University of Science & Technology
Shijiazhuang 050018
People's Republic of China
;
