# Supplementary material for: 11-(p-Tolylsulfonyl)-8,14,24-trioxa-11,22,23-triazatetracyclo[19.2.1.02,7.015,20]tetracosa-1(23),2,4,6,15,17,19,21-octaene
Source: Acta Crystallogr Sect E Struct Rep Online. 2009 Jul 8;65(Pt 8):o1792. doi: 10.1107/S1600536809025070 (PMC2977147; doi:10.1107/S1600536809025070)
Supplement: Supplementary file 2 [file e-65-o1792-Isup2.hkl]

# 
# h,k,l, Fc-squared, Fo-squared, sigma(Fo-squared) and status flag 
# 
data_I
_shelx_title ' 50510C in P2(1)/c' 
_shelx_refln_list_code          4 
_shelx_F_calc_maximum      213.70 
_exptl_crystal_F_000      1000.00 
_reflns_d_resolution_high  0.7991 
 
loop_ 
 _symmetry_equiv_pos_as_xyz 
 'x, y, z' 
 '-x, y+1/2, -z+1/2' 
 '-x, -y, -z' 
 'x, -y-1/2, z-1/2' 
 
_cell_length_a    13.0474 
_cell_length_b     9.6809 
_cell_length_c    18.2606 
_cell_angle_alpha  90.000 
_cell_angle_beta   97.479 
_cell_angle_gamma  90.000 
 
_shelx_F_squared_multiplier     1.000 
 
loop_ 
 _refln_index_h 
 _refln_index_k 
 _refln_index_l 
 _refln_F_squared_calc 
 _refln_F_squared_meas 
 _refln_F_squared_sigma 
 _refln_observed_status 
   1   0   0     2343.01     2182.66     35.22 o 
   2   0   0      139.73       90.21      7.87 o 
   3   0   0    25389.80    24319.83    331.36 o 
   4   0   0     2585.06     2583.23     34.66 o 
   5   0   0      493.44      450.04     13.14 o 
   6   0   0     2450.58     2280.84     35.39 o 
   7   0   0      505.78      444.12     15.95 o 
   8   0   0      255.40      264.92     14.44 o 
   9   0   0       61.36       49.25     10.70 o 
  10   0   0      897.13      908.10     45.53 o 
  11   0   0     2205.07     2212.87     75.92 o 
  12   0   0     3969.08     4015.99    108.83 o 
  13   0   0     1210.24     1243.62     60.81 o 
  14   0   0      348.71      341.12     43.52 o 
  15   0   0       78.97       39.03     33.68 o 
  16   0   0       16.49      -29.61     35.05 o 
   1   1   0       66.65       61.60      4.39 o 
   2   1   0    12699.85    12385.21     86.63 o 
   3   1   0    23285.83    22323.09    152.69 o 
   4   1   0     3896.60     3782.99     34.09 o 
   5   1   0      170.84      189.01      8.90 o 
   6   1   0     1703.35     1813.07     37.98 o 
   7   1   0      944.21      970.89     22.41 o 
   8   1   0     1855.90     1857.94     24.61 o 
   9   1   0      990.92      965.95     37.90 o 
  10   1   0        6.41        9.30     12.35 o 
  11   1   0      202.25      218.84     35.61 o 
  12   1   0        1.57       19.67     16.30 o 
  13   1   0      121.33      110.27     22.10 o 
  14   1   0       79.72      113.79     25.11 o 
  15   1   0      138.75      184.38     28.18 o 
  16   1   0        4.12      -15.37     26.97 o 
   0   2   0     6609.48     6467.72     67.86 o 
   1   2   0     2054.37     1986.37     18.88 o 
   2   2   0     3669.87     3449.33     34.65 o 
   3   2   0     1017.03      992.99     14.11 o 
   4   2   0      512.34      541.83     11.30 o 
   5   2   0     4986.70     5232.32     53.31 o 
   6   2   0     5040.58     5347.32     49.77 o 
   7   2   0      183.60      167.01     16.14 o 
   8   2   0      531.59      523.00     17.44 o 
   9   2   0       27.78       15.85      8.57 o 
  10   2   0      287.47      296.37     17.90 o 
  11   2   0      803.65      790.92     27.09 o 
  12   2   0       16.81       15.61     16.57 o 
  13   2   0       86.49       73.36     21.57 o 
  14   2   0        0.24       -5.57     20.41 o 
  15   2   0      116.22      127.01     27.18 o 
   1   3   0     1486.46     1471.68     13.57 o 
   2   3   0     1207.13     1047.04     14.97 o 
   3   3   0      233.05      197.29      7.55 o 
   4   3   0     2305.73     2344.74     33.83 o 
   5   3   0        0.04        0.98      4.66 o 
   6   3   0      375.56      393.09     12.31 o 
   7   3   0       12.63       27.35      9.02 o 
   8   3   0     1053.72     1054.61     24.79 o 
   9   3   0       12.32       -3.32      8.82 o 
  10   3   0      185.06      185.00     15.51 o 
  11   3   0       73.99       58.84     13.69 o 
  12   3   0       74.11       63.30     13.72 o 
  13   3   0       40.25       47.47     39.14 o 
  14   3   0      255.46      302.79     32.43 o 
  15   3   0      190.39      191.06     30.28 o 
   0   4   0     6023.37     5804.92     55.59 o 
   1   4   0       39.25       37.69      5.63 o 
   2   4   0      302.10      296.79      6.83 o 
   3   4   0        1.77       -3.43      3.43 o 
   4   4   0     1484.06     1368.10     20.92 o 
   5   4   0      427.60      441.94     12.79 o 
   6   4   0     1923.60     1939.69     34.15 o 
   7   4   0      580.97      603.04     16.67 o 
   8   4   0       12.61       11.56      8.30 o 
   9   4   0        0.50        3.15     10.00 o 
  10   4   0       53.00       30.45     11.90 o 
  11   4   0       58.73       45.99     13.31 o 
  12   4   0      129.35      145.28     17.60 o 
  13   4   0       22.83       24.47     20.14 o 
  14   4   0       90.27      118.61     35.35 o 
  15   4   0       61.15       71.85     30.53 o 
   1   5   0      126.14      119.95      5.96 o 
   2   5   0      661.38      636.82     14.81 o 
   3   5   0      495.87      532.25      9.99 o 
   4   5   0     1498.76     1521.14     19.18 o 
   5   5   0      200.99      200.76     11.26 o 
   6   5   0      253.75      249.40     12.62 o 
   7   5   0       15.13       12.08     10.54 o 
   8   5   0       27.73       28.69      9.32 o 
   9   5   0        0.05      -10.03     10.31 o 
  10   5   0      186.82      205.15     20.18 o 
  11   5   0        2.23       -6.84     14.60 o 
  12   5   0      149.05      184.46     22.73 o 
  13   5   0       10.14      -14.63     14.63 o 
  14   5   0        0.45      -22.59     23.66 o 
   0   6   0       95.26       85.61      8.64 o 
   1   6   0      753.95      737.27     12.82 o 
   2   6   0      116.79      148.72      7.48 o 
   3   6   0       15.18       19.59      5.27 o 
   4   6   0        6.25        3.76      7.00 o 
   5   6   0        0.09       -3.25      8.25 o 
   6   6   0     1004.32      917.15     20.55 o 
   7   6   0       18.65       20.17      9.34 o 
   8   6   0      150.14      154.33     13.51 o 
   9   6   0       14.31       -6.66     11.25 o 
  10   6   0      186.69      168.26     17.71 o 
  11   6   0      249.72      282.74     21.90 o 
  12   6   0        4.60        1.55     15.90 o 
  13   6   0        1.17       10.68     17.95 o 
  14   6   0        5.63        1.24     33.81 o 
   1   7   0        4.83        2.93      5.77 o 
   2   7   0       16.15       15.40      5.98 o 
   3   7   0     1563.08     1480.69     22.39 o 
   4   7   0     1635.65     1515.69     27.12 o 
   5   7   0        6.15       -8.50      8.50 o 
   6   7   0        5.13       -0.87      8.92 o 
   7   7   0      388.94      385.07     17.06 o 
   8   7   0      800.91      760.66     22.24 o 
   9   7   0      156.39      153.86     19.63 o 
  10   7   0       42.67       21.31     14.40 o 
  11   7   0      110.82      148.04     23.77 o 
  12   7   0      181.07      144.94     26.06 o 
  13   7   0       15.41       41.05     25.67 o 
   0   8   0     1983.31     1965.68     35.30 o 
   1   8   0      180.84      185.67     10.03 o 
   2   8   0       61.13       52.40      9.15 o 
   3   8   0       40.33       38.26      8.67 o 
   4   8   0      380.91      365.68     16.39 o 
   5   8   0      964.13      936.35     23.95 o 
   6   8   0      133.59      149.27     16.59 o 
   7   8   0      142.49      151.64     23.46 o 
   8   8   0      249.20      247.89     44.44 o 
   9   8   0      106.79       63.39     19.63 o 
  10   8   0        6.01       -0.61     18.23 o 
  11   8   0       63.97       73.87     25.13 o 
  12   8   0       53.91       64.46     27.71 o 
   1   9   0      101.33       81.08     10.63 o 
   2   9   0     1264.70     1216.58     25.84 o 
   3   9   0       15.96       10.73     11.41 o 
   4   9   0      116.35      121.77     16.82 o 
   5   9   0      144.89      163.10     20.45 o 
   6   9   0      125.06      163.12     18.88 o 
   7   9   0       70.46       82.66     20.85 o 
   8   9   0       11.88       18.89     21.87 o 
   9   9   0       26.49       25.02     21.87 o 
  10   9   0       15.20      -21.54     21.54 o 
   0  10   0       28.62       -3.85     19.99 o 
   1  10   0       22.16        6.17     18.40 o 
   2  10   0        2.39      -14.83     14.83 o 
   3  10   0       40.86       32.98     26.28 o 
   4  10   0       69.03       87.68     19.19 o 
   5  10   0        0.11      -10.15     15.47 o 
   6  10   0        7.59        1.08     19.12 o 
   7  10   0      121.40      157.91     54.46 o 
   8  10   0      152.95      180.78     36.31 o 
   9  10   0       42.57       40.21     24.57 o 
   1  11   0       20.67       34.24     23.19 o 
   2  11   0      116.35      172.46     33.89 o 
   3  11   0        2.31      -11.20     18.87 o 
   4  11   0        2.86       20.41     26.45 o 
   5  11   0       21.87       37.92     26.58 o 
   6  11   0       11.16       24.26     28.54 o 
   1  12   0       20.16       14.72     29.87 o 
   2  12   0       45.37       90.04     32.87 o 
 -16   1   1        2.05      -25.75     25.75 o 
 -15   1   1        5.25       -9.83     22.80 o 
 -14   1   1      122.07      159.08     25.16 o 
 -13   1   1      267.69      291.46     28.42 o 
 -12   1   1        0.19       -1.11     15.31 o 
 -11   1   1     1975.25     1974.77    116.00 o 
 -10   1   1       26.63       26.51     10.19 o 
  -9   1   1       91.55      116.47     25.13 o 
  -8   1   1     1578.33     1611.93     22.09 o 
  -7   1   1     1673.97     1515.96     20.01 o 
  -6   1   1     2427.00     2255.26     30.72 o 
  -5   1   1     1540.03     1656.76     20.47 o 
  -4   1   1     5676.98     5314.36     44.10 o 
  -3   1   1     9431.21     9475.92     69.37 o 
  -2   1   1     3062.06     2996.73     40.66 o 
  -1   1   1      959.88      927.96     14.08 o 
   0   1   1     2103.23     2002.56     41.34 o 
   1   1   1     4002.69     4004.66     91.71 o 
   2   1   1    10348.58     9814.20     80.86 o 
   3   1   1     2259.96     2263.22     25.75 o 
   4   1   1      863.34      987.58     16.60 o 
   5   1   1     2175.24     2151.07     23.32 o 
   6   1   1      281.84      300.47     10.30 o 
   7   1   1      239.63      223.87      8.91 o 
   8   1   1      642.47      695.66     15.53 o 
   9   1   1      502.44      464.50     17.58 o 
  10   1   1     1255.72     1224.43     30.06 o 
  11   1   1     1809.76     1781.00     81.10 o 
  12   1   1      131.92      142.82     21.43 o 
  13   1   1      303.42      392.83     32.64 o 
  14   1   1      212.62      240.80     47.31 o 
  15   1   1       26.85        6.66     23.24 o 
 -16   2   1       72.29      154.23     43.86 o 
 -15   2   1      113.85      112.06     54.78 o 
 -14   2   1        3.97       23.22     22.57 o 
 -13   2   1      307.82      334.70     29.81 o 
 -12   2   1     1469.86     1436.49     44.69 o 
 -11   2   1       22.77       24.16     11.01 o 
 -10   2   1     3613.52     3547.38     51.09 o 
  -9   2   1      936.86      955.69     24.15 o 
  -8   2   1      204.21      245.33     13.78 o 
  -7   2   1      103.00      117.22      8.76 o 
  -6   2   1     4133.16     4136.81     41.20 o 
  -5   2   1     3382.24     3399.72     34.42 o 
  -4   2   1     3206.61     2964.23     33.61 o 
  -3   2   1      360.12      319.90     11.75 o 
  -2   2   1     5478.36     5296.64     42.26 o 
  -1   2   1     1160.46     1111.39     12.88 o 
   0   2   1     7503.89     7488.12     48.89 o 
   1   2   1     2866.25     2859.94     25.02 o 
   2   2   1    26864.59    25612.25    272.06 o 
   3   2   1      879.83      937.58     13.82 o 
   4   2   1     2054.13     2041.78     38.39 o 
   5   2   1      283.85      268.86     10.44 o 
   6   2   1     2413.83     2460.03     30.21 o 
   7   2   1      654.39      628.29     16.28 o 
   8   2   1     1018.77     1013.29     23.32 o 
   9   2   1      158.58      203.88     14.49 o 
  10   2   1      112.54      115.05     12.86 o 
  11   2   1      697.19      708.19     42.54 o 
  12   2   1       14.68       18.12     17.14 o 
  13   2   1      287.53      356.23     42.88 o 
  14   2   1       47.86       48.14     23.43 o 
  15   2   1       17.38        7.51     23.51 o 
 -15   3   1        9.33       -9.65     36.10 o 
 -14   3   1      291.61      275.99     55.42 o 
 -13   3   1       76.46       58.33     21.65 o 
 -12   3   1       17.60       34.66     17.81 o 
 -11   3   1      139.38      168.45     15.93 o 
 -10   3   1      252.18      288.37     20.57 o 
  -9   3   1        5.97        6.95      9.06 o 
  -8   3   1     3539.14     3620.48     42.75 o 
  -7   3   1      426.41      396.04     13.17 o 
  -6   3   1      170.45      184.55      9.63 o 
  -5   3   1     1507.75     1638.74     26.47 o 
  -4   3   1       14.20       15.76      5.14 o 
  -3   3   1     1685.64     1784.14     21.46 o 
  -2   3   1     2419.60     2319.56     20.90 o 
  -1   3   1      252.93      296.22      5.94 o 
   0   3   1       26.52       13.40      2.70 o 
   1   3   1        1.98        2.21      2.46 o 
   2   3   1     1839.57     1834.09     51.89 o 
   3   3   1     1458.29     1468.33     19.18 o 
   4   3   1     3260.96     3465.88     35.02 o 
   5   3   1       20.76        6.59      3.87 o 
   6   3   1      604.70      669.29     13.14 o 
   7   3   1       99.20       95.28     10.87 o 
   8   3   1      357.10      401.83     17.58 o 
   9   3   1      696.03      719.65     22.43 o 
  10   3   1     1062.09     1012.33     27.08 o 
  11   3   1      317.17      351.99     27.42 o 
  12   3   1       63.47       50.15     13.86 o 
  13   3   1       45.61       26.49     20.24 o 
  14   3   1       83.67      131.05     29.51 o 
  15   3   1      140.53      136.66     29.54 o 
 -15   4   1       25.77       41.25     41.36 o 
 -14   4   1       52.39       24.83     25.19 o 
 -13   4   1       37.45       15.42     19.73 o 
 -12   4   1        5.74      -11.92     12.45 o 
 -11   4   1      165.59      145.60     15.91 o 
 -10   4   1      161.84      174.65     21.63 o 
  -9   4   1      987.71      973.37     23.00 o 
  -8   4   1        5.50        1.63     12.82 o 
  -7   4   1      451.73      412.81     14.10 o 
  -6   4   1      463.99      474.29     14.00 o 
  -5   4   1      797.54      806.96     16.77 o 
  -4   4   1       28.27       20.57      5.27 o 
  -3   4   1      255.90      236.56      7.29 o 
  -2   4   1     1759.63     1790.11     16.88 o 
  -1   4   1      263.18      292.52      8.32 o 
   0   4   1      789.13      794.55     10.64 o 
   1   4   1      398.43      424.16      8.10 o 
   2   4   1       21.54       10.65      3.25 o 
   3   4   1     2584.38     2542.95     31.70 o 
   4   4   1        1.20       -2.08      3.86 o 
   5   4   1       73.40       77.24      7.76 o 
   6   4   1        1.52       -6.89      6.89 o 
   7   4   1       29.56       59.48     10.11 o 
   8   4   1      584.28      569.25     19.54 o 
   9   4   1       12.60       -9.80      9.80 o 
  10   4   1      167.49      178.02     15.78 o 
  11   4   1        6.50        5.07     11.49 o 
  12   4   1       59.78       47.40     14.92 o 
  13   4   1        5.23      -18.07     18.07 o 
  14   4   1       72.47       68.41     31.84 o 
  15   4   1       10.64       32.27     25.37 o 
 -14   5   1      269.53      291.60     32.75 o 
 -13   5   1       44.76       71.92     17.79 o 
 -12   5   1      115.42      109.78     16.82 o 
 -11   5   1        0.44       -8.21     11.89 o 
 -10   5   1       38.32       26.59     11.91 o 
  -9   5   1      436.75      433.71     17.49 o 
  -8   5   1      122.82      111.99     11.93 o 
  -7   5   1      874.43      813.65     20.06 o 
  -6   5   1       92.74       77.51      9.38 o 
  -5   5   1      476.71      475.15     14.37 o 
  -4   5   1      590.44      636.56     15.40 o 
  -3   5   1      105.42       90.22      5.44 o 
  -2   5   1      668.60      598.92     11.61 o 
  -1   5   1        4.78       -3.57      3.57 o 
   0   5   1      654.53      647.04     10.86 o 
   1   5   1      456.70      479.48      9.45 o 
   2   5   1       99.75       81.00      5.40 o 
   3   5   1     1122.81     1152.47     16.47 o 
   4   5   1      675.73      598.63     12.23 o 
   5   5   1      882.74      826.96     18.29 o 
   6   5   1       90.02      104.62     10.10 o 
   7   5   1        3.43        2.01      8.83 o 
   8   5   1      239.94      270.68     17.52 o 
   9   5   1      137.62      149.51     14.59 o 
  10   5   1       17.53        5.93     11.13 o 
  11   5   1      332.57      381.61     21.58 o 
  12   5   1       37.22       34.72     14.66 o 
  13   5   1        0.04      -10.52     16.26 o 
  14   5   1      133.87      207.13     43.69 o 
 -14   6   1       34.09       44.09     20.67 o 
 -13   6   1      116.38      167.61     22.62 o 
 -12   6   1       95.01       88.96     18.47 o 
 -11   6   1       20.32       19.57     14.54 o 
 -10   6   1      722.48      753.86     39.88 o 
  -9   6   1        1.25        5.71     10.00 o 
  -8   6   1      245.15      270.26     18.98 o 
  -7   6   1       26.79       25.28      9.53 o 
  -6   6   1      506.73      482.09     16.75 o 
  -5   6   1      781.53      773.03     19.04 o 
  -4   6   1      305.66      283.04     10.35 o 
  -3   6   1      890.59      927.22     14.30 o 
  -2   6   1       36.73       35.27      5.35 o 
  -1   6   1        0.33       -4.34      4.34 o 
   0   6   1        0.80        4.01      4.58 o 
   1   6   1      980.60      970.42     14.57 o 
   2   6   1      164.51      150.71      7.72 o 
   3   6   1       17.33       13.80      5.87 o 
   4   6   1      115.68       96.93      9.63 o 
   5   6   1       19.03        4.71      8.44 o 
   6   6   1      943.29      926.98     18.95 o 
   7   6   1      375.33      356.42     17.25 o 
   8   6   1        0.41       -9.09     15.90 o 
   9   6   1      299.92      296.72     21.38 o 
  10   6   1      127.38      122.44     24.54 o 
  11   6   1        3.92        8.15     14.30 o 
  12   6   1        7.19       -9.83     18.45 o 
  13   6   1      201.19      174.02     56.79 o 
 -13   7   1        2.12      -22.30     22.30 o 
 -12   7   1       11.88      -11.41     21.98 o 
 -11   7   1       28.42        5.58     16.83 o 
 -10   7   1       73.90       58.04     15.56 o 
  -9   7   1        1.35       -0.14     10.79 o 
  -8   7   1      333.48      370.45     19.07 o 
  -7   7   1      105.11      103.63     12.47 o 
  -6   7   1       48.44       17.23      9.67 o 
  -5   7   1      140.57      149.15     12.26 o 
  -4   7   1        2.34       -6.45      6.45 o 
  -3   7   1        9.14        7.37      6.57 o 
  -2   7   1      426.11      425.57     11.51 o 
  -1   7   1       26.32       23.03      5.91 o 
   0   7   1       35.32       23.57      6.07 o 
   1   7   1     1340.55     1375.99     19.09 o 
   2   7   1      178.04      177.76     11.00 o 
   3   7   1      242.25      278.32     13.40 o 
   4   7   1       93.80       82.57     10.34 o 
   5   7   1       90.80       87.58     11.23 o 
   6   7   1       40.36       35.96     10.27 o 
   7   7   1       55.68       51.69     16.24 o 
   8   7   1       57.63       59.19     14.04 o 
   9   7   1        4.88       -2.12     15.39 o 
  10   7   1        1.53      -14.03     23.22 o 
  11   7   1       10.38      -19.52     19.52 o 
  12   7   1       14.41        1.73     22.18 o 
  13   7   1       76.06       59.40     25.83 o 
 -12   8   1        1.68      -23.26     23.26 o 
 -11   8   1      151.93      167.76     27.00 o 
 -10   8   1        7.57       -1.34     22.06 o 
  -9   8   1       44.38       41.12     16.15 o 
  -8   8   1       11.37       -6.95     15.40 o 
  -7   8   1      119.26      131.73     14.81 o 
  -6   8   1      387.22      390.03     18.69 o 
  -5   8   1       23.48       15.27     10.36 o 
  -4   8   1        0.97      -11.76     11.76 o 
  -3   8   1      323.58      362.03     14.26 o 
  -2   8   1     1888.21     1945.52     27.58 o 
  -1   8   1       31.66        8.64      8.45 o 
   0   8   1       89.90       78.60      8.49 o 
   1   8   1      803.48      801.88     15.99 o 
   2   8   1       15.79        7.81      7.54 o 
   3   8   1      235.89      259.56     14.84 o 
   4   8   1      554.75      487.82     39.00 o 
   5   8   1      198.74      198.77     17.24 o 
   6   8   1      910.28      840.47     33.69 o 
   7   8   1       28.31       13.65     17.11 o 
   8   8   1       86.27       58.91     18.55 o 
   9   8   1       15.96       48.90     18.47 o 
  10   8   1       14.86        4.20     20.32 o 
  11   8   1        0.10        5.66     35.78 o 
  12   8   1       28.43       39.93     32.44 o 
 -10   9   1        0.09        3.69     21.83 o 
  -9   9   1       67.70      112.51     27.20 o 
  -8   9   1      377.74      386.51     27.32 o 
  -7   9   1        2.08      -10.13     14.90 o 
  -6   9   1      299.89      341.54     28.81 o 
  -5   9   1       15.25       13.57     12.82 o 
  -4   9   1      368.20      368.64     20.96 o 
  -3   9   1       36.05       22.79     10.71 o 
  -2   9   1      506.01      505.63     18.32 o 
  -1   9   1      118.49      113.00     11.52 o 
   0   9   1        0.13       -4.83      8.63 o 
   1   9   1      239.60      243.77     16.03 o 
   2   9   1      149.65      117.08     12.63 o 
   3   9   1      230.05      213.87     41.20 o 
   4   9   1      123.37      140.93     16.76 o 
   5   9   1      158.13      163.73     21.49 o 
   6   9   1      545.20      550.61     73.24 o 
   7   9   1      104.73       86.79     35.99 o 
   8   9   1       64.38       44.69     25.55 o 
   9   9   1      638.15      660.37     36.77 o 
  10   9   1       73.21       96.93     49.09 o 
  -9  10   1      133.15      129.36     30.64 o 
  -8  10   1       79.96      113.47     26.55 o 
  -7  10   1        8.87        1.20     16.87 o 
  -6  10   1       10.02        0.57     15.54 o 
  -5  10   1      343.86      366.19     30.93 o 
  -4  10   1       49.47       36.30     32.55 o 
  -3  10   1        2.84        3.49     15.62 o 
  -2  10   1      172.76      201.25     22.96 o 
  -1  10   1       60.89       57.87     13.80 o 
   0  10   1       43.76       20.43     13.30 o 
   1  10   1        3.58        5.55     12.36 o 
   2  10   1        0.02       -9.07     13.16 o 
   3  10   1      104.46       96.32     37.36 o 
   4  10   1       62.92       76.43     21.08 o 
   5  10   1       30.64       19.86     21.31 o 
   6  10   1        0.02       -9.34     20.32 o 
   7  10   1      249.40      283.17     31.38 o 
   8  10   1        7.78       -4.25     25.05 o 
   9  10   1      130.16       79.04     36.97 o 
  -6  11   1       10.07       -4.82     22.46 o 
  -5  11   1        3.39      -18.44     38.43 o 
  -4  11   1       41.50        8.62     19.80 o 
  -3  11   1       31.76      -18.10     18.85 o 
  -2  11   1        7.45        6.50     25.68 o 
  -1  11   1       39.86       47.67     26.06 o 
   0  11   1       61.56       84.89     30.66 o 
   1  11   1      167.66      164.58     29.98 o 
   2  11   1        4.61      -16.18     23.02 o 
   3  11   1      193.97      153.12     35.48 o 
   4  11   1        9.21       12.80     28.24 o 
   5  11   1       46.37       52.28     22.97 o 
   6  11   1       18.09       -7.16     22.12 o 
  -2  12   1        6.22      -24.44     28.84 o 
  -1  12   1       48.08       46.73     30.30 o 
   0  12   1        5.08      -15.79     25.63 o 
   1  12   1       12.95       38.26     28.80 o 
 -16   0   2       20.96       -0.68     36.12 o 
 -15   0   2        6.71       41.55     32.35 o 
 -14   0   2      102.29       96.72     33.64 o 
 -13   0   2      955.83     1026.60     57.56 o 
 -12   0   2      117.12       76.56     26.06 o 
 -11   0   2      729.64      816.31     47.89 o 
 -10   0   2      276.39      253.13     30.98 o 
  -9   0   2      737.15      760.85     39.80 o 
  -8   0   2      162.59      148.24     12.95 o 
  -7   0   2      241.84      231.32     10.23 o 
  -6   0   2     1462.73     1306.68     19.83 o 
  -5   0   2       30.57       14.80      5.58 o 
  -4   0   2     4231.19     4099.15     49.39 o 
  -3   0   2        9.98       19.21      6.63 o 
  -2   0   2    29230.75    27302.97    366.88 o 
  -1   0   2    19029.75    17846.10    244.96 o 
   0   0   2     2685.54     2433.52     38.77 o 
   1   0   2     9305.59     8863.48    125.43 o 
   2   0   2     5481.31     5190.94     56.06 o 
   3   0   2    21474.48    20804.57    201.67 o 
   4   0   2    10471.37    10101.30    138.81 o 
   5   0   2      837.41     1028.72     25.18 o 
   6   0   2      727.15      796.29     20.41 o 
   7   0   2     5339.40     5437.49     70.82 o 
   8   0   2      133.91      120.44     12.16 o 
   9   0   2      632.86      603.54     22.05 o 
  10   0   2     1929.98     2012.42     68.30 o 
  11   0   2       50.87       54.14     22.51 o 
  12   0   2      126.42      155.47     30.86 o 
  13   0   2     1039.87     1069.01     58.03 o 
  14   0   2       41.55       78.10     33.12 o 
  15   0   2      537.47      556.16     50.63 o 
 -16   1   2       37.25        6.45     26.42 o 
 -15   1   2        0.04      -24.24     24.24 o 
 -14   1   2        6.46      -14.88     30.43 o 
 -13   1   2       49.97       77.39     20.57 o 
 -12   1   2      201.64      203.17     23.73 o 
 -11   1   2       35.31       44.20     15.99 o 
 -10   1   2        7.03       16.66      9.49 o 
  -9   1   2      529.51      545.27     18.40 o 
  -8   1   2      460.21      505.15     14.04 o 
  -7   1   2      893.96      884.73     13.37 o 
  -6   1   2       24.67       17.38      4.93 o 
  -5   1   2     2760.02     2609.08     34.02 o 
  -4   1   2     2194.47     2188.18     22.94 o 
  -3   1   2      353.39      375.19      7.85 o 
  -2   1   2      103.36      106.16      4.83 o 
  -1   1   2     3244.23     3291.20     37.19 o 
   0   1   2      246.53      216.37     10.06 o 
   1   1   2    12291.14    11603.86     95.86 o 
   2   1   2     8913.74     8688.11     73.05 o 
   3   1   2     1775.43     1777.76     20.51 o 
   4   1   2     1586.06     1570.50     18.51 o 
   5   1   2        0.12        2.92      6.25 o 
   6   1   2      913.18      981.78     16.19 o 
   7   1   2     1351.33     1442.54     30.13 o 
   8   1   2       10.53        3.48      5.85 o 
   9   1   2      344.69      364.14     16.45 o 
  10   1   2      267.80      279.61     16.88 o 
  11   1   2      315.18      344.94     25.34 o 
  12   1   2        0.13       38.28     17.58 o 
  13   1   2      500.00      534.54     31.62 o 
  14   1   2       37.64       47.63     23.09 o 
  15   1   2       21.22       14.65     23.62 o 
 -16   2   2        3.12      -30.98     35.78 o 
 -15   2   2        0.06      -21.95     21.95 o 
 -14   2   2       10.04       12.27     19.87 o 
 -13   2   2      486.68      463.31     30.65 o 
 -12   2   2       10.34       13.90     17.37 o 
 -11   2   2       61.88       56.66     16.34 o 
 -10   2   2      635.33      642.36     21.73 o 
  -9   2   2      952.05     1004.42     21.14 o 
  -8   2   2      173.36      215.24     14.80 o 
  -7   2   2     1643.96     1791.84     30.86 o 
  -6   2   2      359.87      369.67     11.36 o 
  -5   2   2       52.75       53.59      5.77 o 
  -4   2   2     1591.83     1518.20     19.30 o 
  -3   2   2      472.64      495.41     11.05 o 
  -2   2   2     1742.35     1711.19     18.41 o 
  -1   2   2     7237.04     7055.18     61.08 o 
   0   2   2     6374.72     6340.47     47.77 o 
   1   2   2     7938.56     8295.85     70.54 o 
   2   2   2    10359.22    10234.78    117.30 o 
   3   2   2     2195.19     2266.12     27.17 o 
   4   2   2      102.24      113.54      5.94 o 
   5   2   2      652.15      650.10     12.40 o 
   6   2   2        4.73        3.34      4.52 o 
   7   2   2      744.84      774.86     15.45 o 
   8   2   2        0.63       -7.32      7.32 o 
   9   2   2       97.52      132.21     19.41 o 
  10   2   2       17.51        9.89      9.99 o 
  11   2   2      302.39      359.47     23.28 o 
  12   2   2      127.44      165.31     22.65 o 
  13   2   2      371.25      365.69     30.23 o 
  14   2   2       91.04      112.88     32.16 o 
  15   2   2       80.47       25.71     24.98 o 
 -15   3   2        1.32      -10.61     22.16 o 
 -14   3   2       18.53        5.68     20.95 o 
 -13   3   2      904.44      870.06     58.48 o 
 -12   3   2      580.03      612.00     31.35 o 
 -11   3   2      889.49      873.00     26.41 o 
 -10   3   2       37.37       21.26     11.12 o 
  -9   3   2        0.22        6.43      7.70 o 
  -8   3   2       10.89        5.41      7.13 o 
  -7   3   2      792.44      812.82     17.83 o 
  -6   3   2        0.64        2.07      5.18 o 
  -5   3   2      962.57      949.21     16.88 o 
  -4   3   2      908.79     1031.25     16.66 o 
  -3   3   2      628.97      652.91     12.45 o 
  -2   3   2      113.40      102.67      4.85 o 
  -1   3   2    20530.69    20078.71    124.37 o 
   0   3   2        1.20        7.06      2.84 o 
   1   3   2     2415.53     2329.22     23.15 o 
   2   3   2       15.56        7.16      4.07 o 
   3   3   2      298.39      344.84     12.27 o 
   4   3   2        6.92        9.01      4.93 o 
   5   3   2     2344.76     2238.34     58.85 o 
   6   3   2      176.08      212.48      8.80 o 
   7   3   2       50.83       36.18      9.86 o 
   8   3   2      166.31      202.26     14.07 o 
   9   3   2       53.57       37.19     10.64 o 
  10   3   2      253.50      281.94     18.34 o 
  11   3   2      255.37      306.00     19.72 o 
  12   3   2        0.43       -8.58     12.11 o 
  13   3   2      316.33      338.18     31.70 o 
  14   3   2       30.23       47.13     22.55 o 
  15   3   2        5.82       10.01     26.30 o 
 -15   4   2      346.43      375.09     74.51 o 
 -14   4   2       85.62       99.16     57.20 o 
 -13   4   2       76.37       71.67     21.33 o 
 -12   4   2      519.62      524.37     24.59 o 
 -11   4   2       89.79       99.39     19.89 o 
 -10   4   2      934.76      878.29     38.65 o 
  -9   4   2       78.13       80.65     10.45 o 
  -8   4   2     1092.65     1016.52     21.95 o 
  -7   4   2      262.17      270.43     12.22 o 
  -6   4   2      564.06      587.22     15.19 o 
  -5   4   2      190.63      210.46      9.96 o 
  -4   4   2     1405.60     1332.18     16.51 o 
  -3   4   2     3862.06     3683.93     31.70 o 
  -2   4   2      478.85      444.35     10.16 o 
  -1   4   2     3818.48     4160.35     30.67 o 
   0   4   2      153.05      182.26      5.89 o 
   1   4   2     1013.74      970.06     12.56 o 
   2   4   2      209.49      178.55      9.88 o 
   3   4   2     2127.54     2050.58     33.46 o 
   4   4   2      181.55      138.97      9.56 o 
   5   4   2       95.97      100.96     16.22 o 
   6   4   2       60.02       64.56      7.08 o 
   7   4   2       77.67       69.63     10.30 o 
   8   4   2      534.17      562.49     19.77 o 
   9   4   2       67.14       82.29     13.68 o 
  10   4   2        9.50        3.76     10.55 o 
  11   4   2       19.60       19.03     12.83 o 
  12   4   2      137.33      121.60     17.81 o 
  13   4   2      328.90      420.50     35.51 o 
  14   4   2       92.23      115.44     27.85 o 
 -14   5   2       15.24       26.21     23.49 o 
 -13   5   2        0.01       -6.39     18.29 o 
 -12   5   2      147.35      131.64     18.53 o 
 -11   5   2       31.84        1.69     12.16 o 
 -10   5   2      302.95      330.51     17.90 o 
  -9   5   2       23.78       27.32     10.03 o 
  -8   5   2      660.76      614.31     18.41 o 
  -7   5   2      108.28      109.29     10.68 o 
  -6   5   2      467.86      459.89     15.00 o 
  -5   5   2     1195.29     1133.92     21.43 o 
  -4   5   2      528.99      506.89     11.38 o 
  -3   5   2        2.67       -3.93      4.07 o 
  -2   5   2      340.81      375.70      8.79 o 
  -1   5   2      623.10      645.16     11.05 o 
   0   5   2       11.53        4.92      3.70 o 
   1   5   2     1404.65     1581.88     17.53 o 
   2   5   2        0.09       -4.01      4.01 o 
   3   5   2     3821.24     3991.40     41.66 o 
   4   5   2       74.52       60.32      9.53 o 
   5   5   2       52.97       61.19      9.13 o 
   6   5   2       79.49       66.27     10.25 o 
   7   5   2       16.15        9.14      8.72 o 
   8   5   2      246.88      268.07     16.70 o 
   9   5   2       45.23       43.85     12.00 o 
  10   5   2      199.60      219.07     18.55 o 
  11   5   2      256.92      283.17     42.45 o 
  12   5   2      140.07       99.61     17.34 o 
  13   5   2       11.10       16.05     20.43 o 
  14   5   2        0.38      -34.06     34.06 o 
 -14   6   2       38.34       37.87     27.94 o 
 -13   6   2       80.59      104.85     20.29 o 
 -12   6   2        0.43      -12.70     15.39 o 
 -11   6   2      101.18      117.66     17.59 o 
 -10   6   2       18.33        5.70     18.10 o 
  -9   6   2      107.69      109.36     13.46 o 
  -8   6   2        0.16      -10.36     10.36 o 
  -7   6   2     1240.91     1225.43     26.14 o 
  -6   6   2      493.05      482.03     16.82 o 
  -5   6   2        9.47       -7.17      7.17 o 
  -4   6   2     1272.86     1259.13     19.22 o 
  -3   6   2       79.06       63.79      6.90 o 
  -2   6   2      189.88      205.82      8.33 o 
  -1   6   2      183.60      188.23      7.97 o 
   0   6   2        0.31       -4.38      4.38 o 
   1   6   2      596.13      623.19     13.20 o 
   2   6   2      146.78      131.18      8.14 o 
   3   6   2      275.27      264.91     10.43 o 
   4   6   2      506.86      532.70     17.81 o 
   5   6   2      828.03      803.65     22.14 o 
   6   6   2       46.20       56.76     10.74 o 
   7   6   2      243.81      234.59     16.21 o 
   8   6   2      263.45      245.48     28.37 o 
   9   6   2       65.12       73.59     14.42 o 
  10   6   2       82.12       71.54     19.98 o 
  11   6   2        0.07      -16.80     16.80 o 
  12   6   2        0.60       19.57     19.54 o 
  13   6   2        0.46      -11.11     21.84 o 
 -13   7   2        1.50      -18.30     18.30 o 
 -12   7   2       15.15        0.38     17.88 o 
 -11   7   2       12.75       17.46     16.34 o 
 -10   7   2       25.57        9.83     12.89 o 
  -9   7   2      186.17      162.44     15.91 o 
  -8   7   2       31.26       21.55     11.23 o 
  -7   7   2        1.34       -6.75      8.95 o 
  -6   7   2      273.57      282.62     16.28 o 
  -5   7   2     2157.79     2059.27     32.80 o 
  -4   7   2     1520.86     1502.65     26.98 o 
  -3   7   2      140.91      136.58      9.38 o 
  -2   7   2        0.03        0.32      6.28 o 
  -1   7   2      332.70      314.53     10.49 o 
   0   7   2      833.32      830.47     15.00 o 
   1   7   2      240.47      262.35      9.81 o 
   2   7   2       48.95       49.24      7.42 o 
   3   7   2      510.94      482.02     17.44 o 
   4   7   2      136.37      145.17     13.89 o 
   5   7   2       68.52       72.45     15.91 o 
   6   7   2     1047.22     1035.63     35.36 o 
   7   7   2      561.48      568.51     28.53 o 
   8   7   2      168.51      149.77     21.48 o 
   9   7   2       27.03       20.37     17.03 o 
  10   7   2        0.55      -11.93     16.65 o 
  11   7   2      367.11      332.83     30.53 o 
  12   7   2       55.18       48.30     46.39 o 
 -12   8   2        4.15      -22.11     22.11 o 
 -11   8   2        1.06      -14.49     20.53 o 
 -10   8   2        2.42       10.77     16.66 o 
  -9   8   2       26.44       47.50     15.66 o 
  -8   8   2       65.49       94.45     14.57 o 
  -7   8   2      221.73      208.48     16.31 o 
  -6   8   2      100.98      104.83     12.85 o 
  -5   8   2        1.02       -8.80      8.80 o 
  -4   8   2      557.78      562.01     18.61 o 
  -3   8   2        1.10       -7.21      7.21 o 
  -2   8   2     1238.79     1234.69     21.90 o 
  -1   8   2     1654.26     1620.48     24.87 o 
   0   8   2      153.18      163.08     17.96 o 
   1   8   2      264.15      292.10     12.99 o 
   2   8   2       74.34       80.86     16.21 o 
   3   8   2     1293.56     1305.40     56.38 o 
   4   8   2      297.52      319.91     36.14 o 
   5   8   2      119.54       81.06     17.54 o 
   6   8   2        4.16       -9.43     14.43 o 
   7   8   2       15.28        0.43     16.10 o 
   8   8   2       63.08       66.75     22.60 o 
   9   8   2      231.69      266.98     64.21 o 
  10   8   2      163.62      212.82     28.67 o 
  11   8   2       31.08       30.96     22.57 o 
 -10   9   2        7.97      -21.92     21.92 o 
  -9   9   2       26.44       18.84     19.63 o 
  -8   9   2       81.60       59.80     27.34 o 
  -7   9   2      256.20      269.30     32.93 o 
  -6   9   2      116.08      117.53     15.11 o 
  -5   9   2      140.51      125.72     14.71 o 
  -4   9   2       25.61       17.69     11.58 o 
  -3   9   2        8.74       -1.79     11.66 o 
  -2   9   2       18.94       25.87      9.79 o 
  -1   9   2      233.84      251.08     15.61 o 
   0   9   2       31.30       38.62     10.00 o 
   1   9   2      984.20      987.20     27.68 o 
   2   9   2      254.56      302.41     23.97 o 
   3   9   2       29.44       26.11     15.48 o 
   4   9   2       48.37       40.44     24.05 o 
   5   9   2       12.22       43.97     17.51 o 
   6   9   2        0.13      -14.90     24.67 o 
   7   9   2        4.94       28.37     19.09 o 
   8   9   2        0.75       22.71     18.79 o 
   9   9   2      159.40      123.52     24.72 o 
  10   9   2        0.30      -19.57     28.80 o 
  -9  10   2      230.74      275.55     33.76 o 
  -8  10   2      200.37      202.50     28.35 o 
  -7  10   2       29.44       30.26     22.01 o 
  -6  10   2        3.87      -19.10     19.10 o 
  -5  10   2       71.50       63.89     20.55 o 
  -4  10   2      224.70      224.48     24.73 o 
  -3  10   2       83.76       70.24     22.15 o 
  -2  10   2      246.15      251.53     20.38 o 
  -1  10   2       20.23       13.16     17.96 o 
   0  10   2        1.56       -2.31     11.97 o 
   1  10   2      123.73      128.46     21.38 o 
   2  10   2      529.20      561.89     31.93 o 
   3  10   2      154.29      156.02     22.79 o 
   4  10   2        0.03      -10.10     18.32 o 
   5  10   2       44.14       12.94     19.72 o 
   6  10   2       37.03       27.47     20.73 o 
   7  10   2       21.66       20.95     19.65 o 
   8  10   2       20.96      -16.65     21.73 o 
  -6  11   2       68.00       64.32     25.17 o 
  -5  11   2        3.06        5.85     21.21 o 
  -4  11   2      117.68      104.19     23.35 o 
  -3  11   2       82.45       45.23     23.00 o 
  -2  11   2        6.43       10.23     23.97 o 
  -1  11   2       12.46      -23.54     23.54 o 
   0  11   2       93.05      129.87     22.75 o 
   1  11   2      262.14      268.75     38.86 o 
   2  11   2        4.46      -18.19     18.19 o 
   3  11   2      126.16      139.30     23.62 o 
   4  11   2        4.60      -19.67     20.63 o 
   5  11   2       69.77       65.66     40.29 o 
   6  11   2       52.25       31.35     25.16 o 
  -1  12   2        6.71       12.03     29.91 o 
   1  12   2        0.32      -18.79     26.66 o 
 -16   1   3        1.29      -44.70     44.70 o 
 -15   1   3        2.55      -21.30     21.30 o 
 -14   1   3        0.02      -18.40     18.40 o 
 -13   1   3      127.98      108.39     47.10 o 
 -12   1   3      339.91      366.43     27.85 o 
 -11   1   3      808.77      768.52     32.32 o 
 -10   1   3     1538.13     1583.50     42.45 o 
  -9   1   3      162.58      147.46     21.54 o 
  -8   1   3      670.24      713.70     16.47 o 
  -7   1   3     1607.12     1717.09     20.32 o 
  -6   1   3        1.45       -2.15      3.63 o 
  -5   1   3      422.49      465.62      8.64 o 
  -4   1   3     1075.33     1030.34     14.77 o 
  -3   1   3     2039.69     2000.26     20.71 o 
  -2   1   3     6130.55     6018.91     53.67 o 
  -1   1   3     2829.21     2722.71     26.85 o 
   0   1   3     3149.15     2917.24     31.64 o 
   1   1   3    45665.95    41293.10    732.18 o 
   2   1   3     1622.10     1712.78     17.61 o 
   3   1   3     1217.73     1336.68     16.19 o 
   4   1   3        1.59       -3.26      3.26 o 
   5   1   3     2814.72     2847.43     38.08 o 
   6   1   3      756.32      876.62     15.87 o 
   7   1   3      324.79      297.47     12.44 o 
   8   1   3      608.51      611.25     15.35 o 
   9   1   3      546.58      530.22     15.36 o 
  10   1   3        0.10       -1.08      9.89 o 
  11   1   3       83.79      106.61     18.59 o 
  12   1   3     1161.41     1225.53     41.50 o 
  13   1   3       43.62       40.25     37.12 o 
  14   1   3       63.08       88.62     22.60 o 
  15   1   3       12.50       17.36     24.23 o 
 -16   2   3        0.27      -11.55     35.61 o 
 -15   2   3       57.17       91.37     26.96 o 
 -14   2   3       62.13       63.43     22.85 o 
 -13   2   3      286.71      315.09     28.93 o 
 -12   2   3     1055.73     1016.10     39.05 o 
 -11   2   3      155.09      193.02     21.54 o 
 -10   2   3      157.98      143.64     12.34 o 
  -9   2   3       94.91       86.70      9.95 o 
  -8   2   3        7.79        3.74      6.43 o 
  -7   2   3     3107.95     3066.93     35.19 o 
  -6   2   3     2137.40     2080.17     27.91 o 
  -5   2   3        1.65       -0.81      4.09 o 
  -4   2   3     3141.06     3108.36     30.94 o 
  -3   2   3     7432.14     7314.08     57.71 o 
  -2   2   3     6609.08     6448.62     50.69 o 
  -1   2   3     3340.02     3096.29     27.01 o 
   0   2   3     2242.58     2158.41     27.96 o 
   1   2   3    23336.19    23141.73    345.22 o 
   2   2   3    12038.57    11951.39    109.84 o 
   3   2   3     3341.50     3292.09     36.10 o 
   4   2   3       32.66       42.26      4.85 o 
   5   2   3     1808.23     1767.70     34.80 o 
   6   2   3      442.32      381.46     13.36 o 
   7   2   3      442.20      460.29     18.97 o 
   8   2   3      664.84      684.42     16.28 o 
   9   2   3     1484.71     1517.40     37.26 o 
  10   2   3     1416.88     1379.92     33.34 o 
  11   2   3        0.90        4.65     11.95 o 
  12   2   3        0.02       -0.45     15.91 o 
  13   2   3       22.21       22.61     19.92 o 
  14   2   3       34.20       30.90     42.30 o 
  15   2   3      398.50      520.22     40.42 o 
 -15   3   3       74.60       51.91     25.10 o 
 -14   3   3        1.73       -0.65     20.92 o 
 -13   3   3       13.61        4.43     22.90 o 
 -12   3   3       18.39      -16.58     16.58 o 
 -11   3   3       21.49       27.30     10.39 o 
 -10   3   3     1207.11     1151.24     25.17 o 
  -9   3   3       64.48       69.44      9.82 o 
  -8   3   3      302.00      298.37     13.51 o 
  -7   3   3      312.70      264.52     12.14 o 
  -6   3   3      159.19      145.48     10.18 o 
  -5   3   3     3895.66     4009.44     40.28 o 
  -4   3   3      390.35      357.23     17.93 o 
  -3   3   3       55.89       58.10      5.38 o 
  -2   3   3     2143.63     2169.20     20.41 o 
  -1   3   3      177.92      198.96      5.96 o 
   0   3   3        0.03       -1.81      3.07 o 
   1   3   3      116.54      160.90      6.06 o 
   2   3   3     3281.20     3266.88     35.37 o 
   3   3   3       55.32       48.34      6.03 o 
   4   3   3     1876.57     2086.65     56.69 o 
   5   3   3     3035.51     3093.80     37.62 o 
   6   3   3     1373.88     1468.24     24.89 o 
   7   3   3      230.62      267.86     12.72 o 
   8   3   3       47.61       46.09      9.96 o 
   9   3   3      516.23      487.96     19.15 o 
  10   3   3        0.71       -4.15     10.51 o 
  11   3   3       84.59       86.66     14.38 o 
  12   3   3       27.19       35.88     16.61 o 
  13   3   3       33.53       18.03     32.12 o 
  14   3   3       14.99       10.94     23.51 o 
  15   3   3        0.73       -9.19     31.73 o 
 -15   4   3        5.53       37.60     25.26 o 
 -14   4   3      172.33      170.94     28.36 o 
 -13   4   3       73.26       59.66     22.06 o 
 -12   4   3        5.34       -0.76     13.00 o 
 -11   4   3      130.57      132.75     14.18 o 
 -10   4   3      106.78      112.54     17.64 o 
  -9   4   3      378.00      360.10     18.56 o 
  -8   4   3        0.76        1.76      7.61 o 
  -7   4   3       41.03       24.81      7.50 o 
  -6   4   3       70.88       38.37      7.26 o 
  -5   4   3       71.08       65.08      8.77 o 
  -4   4   3        0.01        3.89      3.74 o 
  -3   4   3     1608.35     1632.27     30.97 o 
  -2   4   3     4307.77     4518.06     36.68 o 
  -1   4   3      440.51      467.21      9.48 o 
   0   4   3       41.27       52.02      4.48 o 
   1   4   3      738.68      702.52     12.57 o 
   2   4   3      356.93      368.58      9.56 o 
   3   4   3     4656.87     4881.64     51.68 o 
   4   4   3      737.32      668.26     20.91 o 
   5   4   3      629.55      681.00     22.70 o 
   6   4   3      666.13      667.11     15.06 o 
   7   4   3       78.22       87.43     11.00 o 
   8   4   3       58.10       58.98     10.98 o 
   9   4   3      450.86      421.77     18.97 o 
  10   4   3      106.30      100.63     13.62 o 
  11   4   3       40.52       32.69     13.78 o 
  12   4   3       33.87       23.77     14.71 o 
  13   4   3       90.08       62.66     23.86 o 
  14   4   3        0.89       65.05     38.94 o 
 -14   5   3       19.52       38.35     24.71 o 
 -13   5   3        8.50        9.12     20.33 o 
 -12   5   3       70.66       53.09     16.27 o 
 -11   5   3      364.08      399.78     21.07 o 
 -10   5   3      550.59      518.74     19.28 o 
  -9   5   3      930.13      907.94     23.05 o 
  -8   5   3       13.24        8.49      8.89 o 
  -7   5   3      626.93      619.95     18.30 o 
  -6   5   3      241.92      255.80     12.92 o 
  -5   5   3     1199.17     1221.53     19.73 o 
  -4   5   3      358.64      358.70     10.14 o 
  -3   5   3      116.07      162.72      7.74 o 
  -2   5   3      214.98      220.20      8.59 o 
  -1   5   3        0.89        1.24      4.18 o 
   0   5   3       24.73       31.80      5.01 o 
   1   5   3     2041.81     2017.96     24.96 o 
   2   5   3     1239.03     1114.42     17.94 o 
   3   5   3      719.45      791.85     20.12 o 
   4   5   3        0.47       -2.11      5.44 o 
   5   5   3      534.88      531.01     13.83 o 
   6   5   3      274.42      278.45     14.70 o 
   7   5   3     1091.14     1086.64     26.24 o 
   8   5   3      195.56      183.66     16.53 o 
   9   5   3       25.38       -3.80     10.16 o 
  10   5   3      117.19      132.45     25.34 o 
  11   5   3      154.48      134.66     45.32 o 
  12   5   3       65.98       81.96     28.76 o 
  13   5   3      254.97      312.56     31.05 o 
  14   5   3       24.76       37.96     37.92 o 
 -14   6   3       10.13       -1.67     25.04 o 
 -13   6   3       59.35       90.65     38.76 o 
 -12   6   3      125.94      110.41     18.34 o 
 -11   6   3       43.06       49.25     13.60 o 
 -10   6   3      178.13      160.46     15.03 o 
  -9   6   3       41.50       18.86     10.92 o 
  -8   6   3      903.59      943.66     23.40 o 
  -7   6   3     1139.45     1102.64     26.94 o 
  -6   6   3      639.50      611.32     18.14 o 
  -5   6   3       13.48        6.01      7.68 o 
  -4   6   3      314.83      330.01     11.28 o 
  -3   6   3      255.71      219.04      9.53 o 
  -2   6   3       47.57       28.75      5.90 o 
  -1   6   3      558.52      616.57     13.41 o 
   0   6   3      940.04      986.75     27.94 o 
   1   6   3     1111.35     1136.27     22.46 o 
   2   6   3        7.37        4.06      5.79 o 
   3   6   3      990.37     1002.72     20.90 o 
   4   6   3     1699.75     1631.89     26.44 o 
   5   6   3      471.41      483.93     18.11 o 
   6   6   3      423.46      374.03     17.28 o 
   7   6   3        4.74        2.90      9.61 o 
   8   6   3       96.89       78.98     16.61 o 
   9   6   3       62.16       53.97     22.40 o 
  10   6   3      358.21      388.93     29.95 o 
  11   6   3       54.99       -3.20     17.08 o 
  12   6   3       32.54       11.38     20.70 o 
  13   6   3      251.82      221.18     30.40 o 
 -13   7   3        0.60        6.58     18.88 o 
 -12   7   3        0.08       -5.37     19.07 o 
 -11   7   3       32.15       39.79     13.78 o 
 -10   7   3       48.02       51.72     13.60 o 
  -9   7   3       15.95       -0.63     11.35 o 
  -8   7   3        5.05        0.42     10.39 o 
  -7   7   3      387.81      381.42     17.13 o 
  -6   7   3      914.38      893.74     36.57 o 
  -5   7   3       15.16        6.84      8.63 o 
  -4   7   3      395.32      389.98     15.24 o 
  -3   7   3        4.92       -0.75      6.40 o 
  -2   7   3       20.92       23.33     10.04 o 
  -1   7   3     1055.00     1083.00     18.80 o 
   0   7   3      460.94      455.80     13.04 o 
   1   7   3       10.11       -1.43      7.09 o 
   2   7   3      775.28      823.22     22.06 o 
   3   7   3        0.10       -8.37      8.37 o 
   4   7   3      556.80      593.80     26.02 o 
   5   7   3      448.72      423.89     24.22 o 
   6   7   3      381.11      373.17     33.36 o 
   7   7   3      434.69      391.53     25.30 o 
   8   7   3      135.81      118.52     22.53 o 
   9   7   3       63.78       46.06     18.15 o 
  10   7   3       28.49      -17.49     17.49 o 
  11   7   3      286.68      318.45     30.50 o 
  12   7   3       60.75       79.00     25.05 o 
 -12   8   3        0.88      -11.85     19.22 o 
 -11   8   3       17.11        2.98     17.70 o 
 -10   8   3      245.41      285.94     21.58 o 
  -9   8   3      105.92      101.58     18.34 o 
  -8   8   3      226.12      220.87     17.25 o 
  -7   8   3      566.97      548.00     21.26 o 
  -6   8   3       21.74       23.20     11.13 o 
  -5   8   3        0.37       12.91      9.89 o 
  -4   8   3      209.20      222.01     14.63 o 
  -3   8   3        0.26       -1.44      7.85 o 
  -2   8   3      314.42      327.96     13.37 o 
  -1   8   3       47.50       41.55      9.81 o 
   0   8   3       18.45       -2.20      7.64 o 
   1   8   3        0.48       -5.48      9.29 o 
   2   8   3      113.97      105.57     17.26 o 
   3   8   3      390.84      412.32     34.88 o 
   4   8   3     1509.51     1556.96     43.24 o 
   5   8   3      718.82      786.68     32.87 o 
   6   8   3       18.48       12.84     19.99 o 
   7   8   3      102.76      100.23     25.89 o 
   8   8   3        9.17       -0.54     25.83 o 
   9   8   3       21.09       24.69     41.32 o 
  10   8   3       22.04       22.24     20.90 o 
  11   8   3       45.61       46.69     29.29 o 
 -10   9   3       72.14       79.55     21.51 o 
  -9   9   3       18.43       20.45     17.65 o 
  -8   9   3       17.71       25.64     14.20 o 
  -7   9   3        0.54      -11.95     11.95 o 
  -6   9   3       71.49       70.56     13.90 o 
  -5   9   3      131.22      107.56     15.42 o 
  -4   9   3      509.16      519.50     22.71 o 
  -3   9   3        2.11       -8.23     18.31 o 
  -2   9   3       35.89       16.23      9.77 o 
  -1   9   3       81.20       74.48     11.26 o 
   0   9   3       77.94       87.65     16.31 o 
   1   9   3       98.17       69.16     24.82 o 
   2   9   3      333.87      309.97     35.71 o 
   3   9   3        0.31       -2.20     14.31 o 
   4   9   3      151.82      144.71     20.92 o 
   5   9   3       19.35        2.06     15.06 o 
   6   9   3        1.22       -7.62     15.64 o 
   7   9   3      110.91      104.68     21.53 o 
   8   9   3      200.47      219.08     27.76 o 
   9   9   3       28.31       28.86     32.03 o 
  10   9   3       73.71       91.51     36.44 o 
  -9  10   3        0.62      -14.50     24.35 o 
  -8  10   3        2.94      -28.63     35.71 o 
  -7  10   3       31.64       12.16     20.89 o 
  -6  10   3        1.49      -12.73     29.14 o 
  -5  10   3       15.54       10.03     17.93 o 
  -4  10   3       13.78       17.36     17.10 o 
  -3  10   3        0.51       -0.05     13.12 o 
  -2  10   3       68.04       72.41     15.43 o 
  -1  10   3       15.25       20.61     11.82 o 
   0  10   3       52.32       39.82     16.04 o 
   1  10   3        0.29      -10.03     16.31 o 
   2  10   3        5.33        0.67     17.78 o 
   3  10   3       18.26       51.11     19.37 o 
   4  10   3        2.91      -12.54     41.79 o 
   5  10   3       35.41        7.83     29.64 o 
   6  10   3       83.06       92.86     24.37 o 
   7  10   3       27.16       53.27     22.82 o 
   8  10   3        8.12        3.41     21.80 o 
  -6  11   3      126.71      127.79     27.00 o 
  -5  11   3        0.38      -19.07     19.07 o 
  -4  11   3        1.79      -25.10     25.10 o 
  -3  11   3       24.20       -1.80     39.95 o 
  -2  11   3       17.75       32.14     39.26 o 
  -1  11   3       53.70       68.26     28.76 o 
   0  11   3       63.51       39.65     19.21 o 
   1  11   3      139.02      156.50     26.04 o 
   2  11   3       67.74       61.75     20.70 o 
   3  11   3       17.60      -10.81     20.89 o 
   4  11   3      160.84      173.36     43.99 o 
   5  11   3        6.72      -13.40     22.13 o 
   6  11   3        4.19        6.87     49.75 o 
 -16   0   4       66.22       27.17     35.31 o 
 -15   0   4       15.69       -1.28     30.90 o 
 -14   0   4      195.90      259.17     40.14 o 
 -13   0   4      570.40      544.69     44.55 o 
 -12   0   4      369.30      376.08     43.09 o 
 -11   0   4      333.86      287.32     34.92 o 
 -10   0   4     4066.11     3931.60    100.01 o 
  -9   0   4        6.13        8.21      9.61 o 
  -8   0   4      246.55      207.31     11.20 o 
  -7   0   4     2359.06     2423.49     30.97 o 
  -6   0   4      400.38      381.02     14.55 o 
  -5   0   4     6601.43     6839.89     78.14 o 
  -4   0   4     1299.66     1346.09     23.07 o 
  -3   0   4     1798.15     1703.74     30.38 o 
  -2   0   4    19585.93    19766.30    270.93 o 
  -1   0   4      334.25      331.45     12.62 o 
   0   0   4      894.17      870.66     15.34 o 
   1   0   4     5778.03     5514.11     60.55 o 
   2   0   4     7486.98     7058.05     76.44 o 
   3   0   4     2648.76     2607.24     50.05 o 
   4   0   4     5258.75     5183.09     63.21 o 
   5   0   4      824.58      779.52     20.13 o 
   6   0   4      794.19      833.04     34.02 o 
   7   0   4     1800.57     1849.48     48.89 o 
   8   0   4      550.40      567.66     21.55 o 
   9   0   4        2.67        5.37     10.12 o 
  10   0   4      651.41      636.57     25.43 o 
  11   0   4      432.17      436.29     35.22 o 
  12   0   4       85.65      101.21     29.10 o 
  13   0   4      460.02      426.06     41.64 o 
  14   0   4      375.37      371.42     49.56 o 
  15   0   4        4.60       18.70     36.16 o 
 -16   1   4        0.20      -24.71     24.71 o 
 -15   1   4       97.01      111.78     28.03 o 
 -14   1   4       24.26       28.36     45.96 o 
 -13   1   4       14.11        4.69     18.81 o 
 -12   1   4       73.33       81.68     18.52 o 
 -11   1   4      250.31      254.04     24.48 o 
 -10   1   4      418.34      424.41     18.90 o 
  -9   1   4       30.81       41.33      8.14 o 
  -8   1   4      164.89      201.23      9.01 o 
  -7   1   4     3152.11     3397.33     31.33 o 
  -6   1   4     3534.49     3923.07     33.12 o 
  -5   1   4     3351.11     3478.51     29.19 o 
  -4   1   4      946.02      893.42     14.35 o 
  -3   1   4      347.34      373.16      9.78 o 
  -2   1   4      185.98      233.62      6.18 o 
  -1   1   4      535.77      528.70     14.84 o 
   0   1   4     2780.59     2637.42     26.67 o 
   1   1   4     9185.47     8930.84     75.88 o 
   2   1   4     2082.56     1943.57     20.06 o 
   3   1   4     1600.13     1713.45     19.62 o 
   4   1   4      503.42      489.59     14.06 o 
   5   1   4        1.05       -2.28      4.08 o 
   6   1   4      133.82      165.61      9.19 o 
   7   1   4     2810.18     2862.53     43.56 o 
   8   1   4       55.02       38.54      7.95 o 
   9   1   4        0.64      -11.06     11.58 o 
  10   1   4        0.04       -9.72      9.72 o 
  11   1   4       72.04       60.75     13.41 o 
  12   1   4      108.29      105.46     19.69 o 
  13   1   4        1.24       -0.61     18.79 o 
  14   1   4       23.86       18.25     21.95 o 
  15   1   4        0.06      -24.34     24.34 o 
 -16   2   4       20.02      -34.71     34.71 o 
 -15   2   4       25.52       17.44     22.62 o 
 -14   2   4       11.71       21.10     19.50 o 
 -13   2   4        0.01       20.58     20.07 o 
 -12   2   4      383.13      424.59     28.69 o 
 -11   2   4        0.05      -10.49     10.49 o 
 -10   2   4     1900.40     1918.71     30.95 o 
  -9   2   4      167.10      180.86     12.02 o 
  -8   2   4       27.25       26.33      6.80 o 
  -7   2   4      266.45      260.78     13.71 o 
  -6   2   4      480.47      529.10     15.93 o 
  -5   2   4      147.07      159.34      9.66 o 
  -4   2   4      494.83      596.87     12.15 o 
  -3   2   4      497.52      517.14     10.61 o 
  -2   2   4       74.84       67.90      4.61 o 
  -1   2   4      451.88      457.05     10.56 o 
   0   2   4     2349.09     2439.57     34.93 o 
   1   2   4      988.59      945.91     20.19 o 
   2   2   4     6883.26     6923.37     62.43 o 
   3   2   4     2191.61     2235.95     27.43 o 
   4   2   4       79.73       56.66      6.39 o 
   5   2   4      359.06      414.64     11.14 o 
   6   2   4      276.99      254.33      9.87 o 
   7   2   4      616.73      633.42     15.21 o 
   8   2   4      574.33      593.82     15.75 o 
   9   2   4       62.36       74.69     12.44 o 
  10   2   4        0.99       -4.95     10.47 o 
  11   2   4      283.57      329.77     31.82 o 
  12   2   4       73.15       54.50     24.74 o 
  13   2   4        0.51      -19.09     19.09 o 
  14   2   4       18.13       -2.52     22.64 o 
  15   2   4       98.84      127.19     34.15 o 
 -15   3   4       23.87        2.93     23.05 o 
 -14   3   4      519.63      527.42     35.34 o 
 -13   3   4      105.40       97.96     30.71 o 
 -12   3   4      362.90      357.40     28.03 o 
 -11   3   4      220.12      240.98     22.32 o 
 -10   3   4      907.93      919.42     22.41 o 
  -9   3   4      178.03      179.04     12.32 o 
  -8   3   4     1160.54     1127.26     22.20 o 
  -7   3   4       23.57       18.29      6.10 o 
  -6   3   4       35.88       43.14      6.64 o 
  -5   3   4     2853.17     2931.52     33.04 o 
  -4   3   4     2038.36     1976.35     24.66 o 
  -3   3   4       86.40       73.64      6.34 o 
  -2   3   4     7828.92     7678.68     75.75 o 
  -1   3   4      172.82      144.99      6.08 o 
   0   3   4       94.56       76.14      6.53 o 
   1   3   4     4970.16     4962.59     52.44 o 
   2   3   4      820.44      711.50     13.14 o 
   3   3   4       87.12       87.88      6.82 o 
   4   3   4        1.26        7.26      6.60 o 
   5   3   4       61.35       66.64      9.13 o 
   6   3   4     1183.63     1263.25     43.40 o 
   7   3   4      773.57      765.89     16.92 o 
   8   3   4      318.96      307.13     16.10 o 
   9   3   4      782.15      732.02     22.78 o 
  10   3   4       10.91       19.89     18.83 o 
  11   3   4       63.88       57.02     14.14 o 
  12   3   4       82.61       67.66     15.05 o 
  13   3   4        0.06       10.71     19.91 o 
  14   3   4        3.69       36.71     22.07 o 
  15   3   4       50.59       49.81     36.85 o 
 -15   4   4       67.66      102.13     28.04 o 
 -14   4   4      189.93      221.95     29.97 o 
 -13   4   4      335.16      362.89     31.78 o 
 -12   4   4      144.07      151.08     15.18 o 
 -11   4   4       16.31       15.40     10.21 o 
 -10   4   4      849.68      774.95     24.15 o 
  -9   4   4      873.71      856.56     21.56 o 
  -8   4   4      162.31      171.64     13.53 o 
  -7   4   4      314.13      319.80     12.97 o 
  -6   4   4     1021.14     1004.23     19.88 o 
  -5   4   4     1633.93     1710.43     25.06 o 
  -4   4   4     2349.35     2465.38     24.82 o 
  -3   4   4      852.90      919.97     13.86 o 
  -2   4   4     9742.92    10422.61     94.34 o 
  -1   4   4      403.87      436.84      9.24 o 
   0   4   4     1740.29     1717.27     24.42 o 
   1   4   4      105.68      112.86      6.30 o 
   2   4   4      215.09      175.55     10.66 o 
   3   4   4     6170.73     6363.60    116.35 o 
   4   4   4       42.46       68.55      8.08 o 
   5   4   4     2640.53     2748.19     37.98 o 
   6   4   4        4.08        2.95      6.84 o 
   7   4   4       97.58       84.73     10.67 o 
   8   4   4      225.94      248.92     20.37 o 
   9   4   4       67.96       69.11     20.67 o 
  10   4   4       45.30       54.33     12.13 o 
  11   4   4      173.18      141.89     27.88 o 
  12   4   4      429.23      461.00     29.92 o 
  13   4   4        8.13       37.47     28.80 o 
  14   4   4        4.83      -32.65     32.65 o 
 -14   5   4      187.99      170.09     29.53 o 
 -13   5   4       91.15      103.18     19.14 o 
 -12   5   4      230.70      208.43     19.12 o 
 -11   5   4      116.64      131.19     14.93 o 
 -10   5   4      230.86      290.56     22.95 o 
  -9   5   4        0.13        0.32      8.96 o 
  -8   5   4      598.67      629.55     20.81 o 
  -7   5   4      115.66      105.38     10.79 o 
  -6   5   4        2.91        2.64      7.04 o 
  -5   5   4       12.11        2.65      6.35 o 
  -4   5   4      692.71      732.12     13.70 o 
  -3   5   4      147.94      160.21      7.97 o 
  -2   5   4      365.60      394.82     14.63 o 
  -1   5   4      111.88      111.30      9.16 o 
   0   5   4     5545.35     5861.54     57.84 o 
   1   5   4       30.37       36.50      5.87 o 
   2   5   4     2496.87     2542.84     29.34 o 
   3   5   4        0.42        6.13      5.67 o 
   4   5   4       24.76       28.67      6.46 o 
   5   5   4      112.84      100.64     11.48 o 
   6   5   4      146.15      144.08     12.51 o 
   7   5   4       21.31       22.60      9.75 o 
   8   5   4        0.55        0.22     10.03 o 
   9   5   4      731.74      638.45     28.99 o 
  10   5   4        8.98       -0.16     14.49 o 
  11   5   4       28.73       17.79     19.00 o 
  12   5   4        1.25      -17.49     17.49 o 
  13   5   4       31.52       36.15     21.75 o 
  14   5   4      135.81      125.35     39.20 o 
 -14   6   4      132.42      128.09     31.01 o 
 -13   6   4       11.19       -1.00     17.24 o 
 -12   6   4        1.21       -1.69     14.11 o 
 -11   6   4       81.49       75.93     14.33 o 
 -10   6   4      116.99      105.03     13.73 o 
  -9   6   4     1267.96     1160.64     27.56 o 
  -8   6   4        3.24       -0.65      9.21 o 
  -7   6   4      330.00      331.06     15.19 o 
  -6   6   4     1004.13     1034.14     22.77 o 
  -5   6   4       33.99       33.78      8.58 o 
  -4   6   4      948.90      906.61     16.58 o 
  -3   6   4       23.47       16.49      5.73 o 
  -2   6   4        0.05       -0.98      5.33 o 
  -1   6   4       17.44       23.01      5.80 o 
   0   6   4      347.41      351.70     11.74 o 
   1   6   4       91.61      113.32      8.72 o 
   2   6   4     2201.60     2287.11     29.21 o 
   3   6   4      355.12      372.30     15.31 o 
   4   6   4      889.04      895.19     58.92 o 
   5   6   4       40.03       24.53     12.47 o 
   6   6   4      346.82      344.23     22.43 o 
   7   6   4      101.74      111.41     20.26 o 
   8   6   4      243.26      278.30     30.23 o 
   9   6   4       62.16       57.78     18.03 o 
  10   6   4       28.52       11.08     16.74 o 
  11   6   4        8.98       16.37     18.22 o 
  12   6   4      234.23      262.84     37.27 o 
  13   6   4       42.85       37.09     25.29 o 
 -13   7   4       13.77       37.92     20.86 o 
 -12   7   4       13.10       19.34     14.98 o 
 -11   7   4       54.88       70.98     14.98 o 
 -10   7   4      216.11      258.21     20.92 o 
  -9   7   4       39.94       26.03     11.24 o 
  -8   7   4       54.39       24.61     11.11 o 
  -7   7   4       84.81       58.87     11.07 o 
  -6   7   4      836.94      771.71     21.50 o 
  -5   7   4        3.19       -1.93      8.28 o 
  -4   7   4       54.05       33.40      8.92 o 
  -3   7   4      245.01      214.94     12.18 o 
  -2   7   4      886.34      875.80     17.39 o 
  -1   7   4      356.09      365.21     12.45 o 
   0   7   4        0.16        1.40     11.25 o 
   1   7   4      246.21      288.14     15.54 o 
   2   7   4     1818.20     1798.43     32.69 o 
   3   7   4       45.89       26.81     11.03 o 
   4   7   4      770.38      766.87     47.87 o 
   5   7   4      757.63      774.32     30.61 o 
   6   7   4       23.47       30.59     16.86 o 
   7   7   4      355.47      336.64     25.53 o 
   8   7   4       15.30       20.50     26.47 o 
   9   7   4      193.05      208.43     24.33 o 
  10   7   4       16.62       15.20     18.98 o 
  11   7   4        7.03       -5.31     19.41 o 
  12   7   4       27.93        9.41     41.72 o 
 -12   8   4      182.68      226.19     20.47 o 
 -11   8   4       32.98       42.09     16.06 o 
 -10   8   4      105.78      151.57     18.11 o 
  -9   8   4      176.22      187.07     17.48 o 
  -8   8   4      151.23      168.35     15.92 o 
  -7   8   4        6.25       -3.32     11.18 o 
  -6   8   4       22.66       19.39     10.81 o 
  -5   8   4       79.01       69.44     11.50 o 
  -4   8   4      192.78      205.73     17.01 o 
  -3   8   4     1076.95      984.65     54.39 o 
  -2   8   4      109.48      103.97     10.99 o 
  -1   8   4        8.33       -2.34      8.09 o 
   0   8   4      462.09      438.78     19.05 o 
   1   8   4       27.97       28.83     11.82 o 
   2   8   4       96.82       81.70     12.91 o 
   3   8   4        7.91        8.85     13.83 o 
   4   8   4      176.79      182.28     20.68 o 
   5   8   4       71.00       67.75     20.69 o 
   6   8   4      204.50      223.29     22.86 o 
   7   8   4        0.20       27.85     22.66 o 
   8   8   4       22.65       10.91     18.36 o 
   9   8   4        5.41      -13.47     18.78 o 
  10   8   4      272.78      345.79     48.19 o 
  11   8   4        0.54       -5.26     23.29 o 
 -10   9   4       24.31       28.86     20.20 o 
  -9   9   4       50.67       41.75     18.02 o 
  -8   9   4        4.68      -15.10     15.10 o 
  -7   9   4      101.00       97.54     17.66 o 
  -6   9   4       18.25       18.48     14.50 o 
  -5   9   4       32.51       37.58     13.75 o 
  -4   9   4      262.50      262.50     20.17 o 
  -3   9   4      419.04      400.44     22.18 o 
  -2   9   4      331.16      334.53     16.54 o 
  -1   9   4        6.32       12.90      8.93 o 
   0   9   4      545.43      505.15     21.12 o 
   1   9   4        6.55      -14.28     14.28 o 
   2   9   4       22.31       27.02     14.56 o 
   3   9   4       84.39       76.09     18.92 o 
   4   9   4       50.35       72.02     28.61 o 
   5   9   4       79.69       59.38     25.03 o 
   6   9   4       29.77       14.15     37.32 o 
   7   9   4       35.09       28.95     33.81 o 
   8   9   4        3.99      -18.95     19.83 o 
   9   9   4      173.34      205.37     29.17 o 
  10   9   4        0.68      -22.08     22.08 o 
  -9  10   4       14.43       12.80     34.02 o 
  -8  10   4      111.72      154.27     42.90 o 
  -7  10   4      103.79      156.50     39.84 o 
  -6  10   4      264.36      344.57     33.44 o 
  -5  10   4      165.46      190.22     20.78 o 
  -4  10   4       78.85       87.07     16.92 o 
  -3  10   4       64.57       42.19     24.19 o 
  -2  10   4       41.71       32.07     14.66 o 
  -1  10   4      505.33      530.86     31.68 o 
   0  10   4       76.64       52.98     19.01 o 
   1  10   4      392.61      414.32     27.91 o 
   2  10   4       11.16       -2.12     17.01 o 
   3  10   4        0.75       -7.31     16.42 o 
   4  10   4      190.69      157.49     28.46 o 
   5  10   4       82.51       80.72     21.20 o 
   6  10   4      233.68      232.60     30.38 o 
   7  10   4       37.39       43.68     22.53 o 
   8  10   4       35.31       61.58     25.06 o 
  -6  11   4        5.41      -16.37     29.53 o 
  -5  11   4       16.75       -7.75     21.83 o 
  -4  11   4      155.73      124.08     23.78 o 
  -3  11   4      107.03      105.25     24.34 o 
  -2  11   4       44.35       36.26     26.10 o 
  -1  11   4       18.16       23.28     29.44 o 
   0  11   4       47.38       45.34     21.96 o 
   1  11   4        0.07      -12.29     18.02 o 
   2  11   4      280.36      322.33     51.82 o 
   3  11   4      101.92       80.62     24.50 o 
   4  11   4      207.56      225.03     27.48 o 
   5  11   4        9.36       -5.95     20.84 o 
 -16   1   5        0.14      -15.39     23.26 o 
 -15   1   5       20.94       19.53     22.89 o 
 -14   1   5      147.33      195.21     59.59 o 
 -13   1   5      447.11      433.64     30.58 o 
 -12   1   5      619.08      605.91     31.37 o 
 -11   1   5       36.64       32.40     11.78 o 
 -10   1   5        2.99       -2.14     11.28 o 
  -9   1   5       24.68       24.44      6.60 o 
  -8   1   5      461.64      512.32     12.04 o 
  -7   1   5       77.24       82.42      6.08 o 
  -6   1   5      359.85      390.09     14.68 o 
  -5   1   5      609.68      646.36     13.24 o 
  -4   1   5      497.28      505.01     10.57 o 
  -3   1   5     1570.88     1476.19     24.18 o 
  -2   1   5     6813.30     6714.19    103.88 o 
  -1   1   5       47.10       50.25      7.45 o 
   0   1   5      134.12      127.99      5.76 o 
   1   1   5       39.60       61.57      5.21 o 
   2   1   5    10720.83    10845.60     84.91 o 
   3   1   5      927.10      896.02     13.87 o 
   4   1   5       67.64       45.69      5.40 o 
   5   1   5      221.40      181.84      8.50 o 
   6   1   5      888.76      994.19     19.31 o 
   7   1   5       57.75       53.63      7.51 o 
   8   1   5      182.73      197.90     11.80 o 
   9   1   5      861.76      809.95     19.53 o 
  10   1   5      218.14      278.09     28.49 o 
  11   1   5      541.17      498.18     22.38 o 
  12   1   5       24.34        9.05     24.07 o 
  13   1   5       67.80       62.67     22.88 o 
  14   1   5       19.72        3.01     21.64 o 
  15   1   5       87.91       99.00     28.35 o 
 -15   2   5      188.84      194.26     30.16 o 
 -14   2   5       30.47       26.69     20.12 o 
 -13   2   5       78.13       85.72     20.97 o 
 -12   2   5     1141.02     1181.30     34.77 o 
 -11   2   5       41.75       33.55     12.19 o 
 -10   2   5      139.36      120.22     11.46 o 
  -9   2   5      153.64      151.59     11.02 o 
  -8   2   5       11.54        8.31      6.76 o 
  -7   2   5      399.91      366.45     10.82 o 
  -6   2   5      691.33      631.40     11.03 o 
  -5   2   5       65.59       84.41      6.59 o 
  -4   2   5      833.46      753.89     17.20 o 
  -3   2   5       70.17       59.05      4.65 o 
  -2   2   5      428.42      394.61      8.67 o 
  -1   2   5      196.20      218.64      7.00 o 
   0   2   5     5747.43     5307.99     64.07 o 
   1   2   5      111.35      144.35     10.01 o 
   2   2   5        3.80        1.76      3.30 o 
   3   2   5      818.48      781.79     13.10 o 
   4   2   5     4331.63     4240.80    110.86 o 
   5   2   5     1171.96     1270.60     40.11 o 
   6   2   5      220.20      216.25      9.96 o 
   7   2   5     1118.72     1168.14     20.92 o 
   8   2   5      460.96      505.41     18.96 o 
   9   2   5       49.14       33.85     10.52 o 
  10   2   5       23.32       14.30     11.18 o 
  11   2   5      193.06      224.86     33.81 o 
  12   2   5       82.23       63.23     15.15 o 
  13   2   5      355.22      443.47     76.67 o 
  14   2   5        9.11        6.22     23.62 o 
  15   2   5        0.46      -20.54     34.83 o 
 -15   3   5        8.22        3.05     23.42 o 
 -14   3   5        4.95      -19.82     19.82 o 
 -13   3   5       57.86       38.19     15.41 o 
 -12   3   5       40.08       30.61     16.30 o 
 -11   3   5       16.54       13.43     10.04 o 
 -10   3   5        3.63        1.97      9.36 o 
  -9   3   5      444.55      409.43     15.68 o 
  -8   3   5       65.53       46.47      8.17 o 
  -7   3   5      208.76      238.65     11.65 o 
  -6   3   5     1396.30     1512.57     25.44 o 
  -5   3   5      886.64     1046.44     18.43 o 
  -4   3   5     1279.89     1326.13     16.35 o 
  -3   3   5      136.33      136.52      6.20 o 
  -2   3   5      943.72     1038.98     16.96 o 
  -1   3   5     3550.45     3977.14     35.80 o 
   0   3   5     4302.09     4543.93     66.76 o 
   1   3   5     1849.35     1905.80     34.07 o 
   2   3   5     1032.76     1067.11     16.09 o 
   3   3   5        8.11       12.49      4.69 o 
   4   3   5      223.98      272.50     16.78 o 
   5   3   5     1775.45     1818.29     24.48 o 
   6   3   5        8.35       10.19      7.89 o 
   7   3   5        7.24        6.83      6.77 o 
   8   3   5       16.60        2.91      9.67 o 
   9   3   5       51.68       71.94     12.46 o 
  10   3   5       12.43       -3.13     11.24 o 
  11   3   5        0.21       -8.54     11.70 o 
  12   3   5        0.03      -13.08     13.52 o 
  13   3   5        1.19      -24.18     31.03 o 
  14   3   5       90.27      196.56     46.39 o 
 -15   4   5       22.09       46.96     24.70 o 
 -14   4   5        2.81        3.05     21.27 o 
 -13   4   5       43.30       38.60     16.24 o 
 -12   4   5      108.94       95.64     13.72 o 
 -11   4   5        2.08       -9.56      9.56 o 
 -10   4   5     1283.26     1272.13     32.27 o 
  -9   4   5       93.14      107.36     11.31 o 
  -8   4   5        0.16       -1.37      7.59 o 
  -7   4   5      523.84      565.41     16.48 o 
  -6   4   5        3.88        0.17      6.17 o 
  -5   4   5      355.18      345.00     10.31 o 
  -4   4   5     1857.16     1851.48     26.35 o 
  -3   4   5        6.44        8.76      4.26 o 
  -2   4   5     1024.55     1102.80     16.87 o 
  -1   4   5      211.22      229.83      8.35 o 
   0   4   5      122.42       94.06      7.69 o 
   1   4   5      903.01      922.54     14.70 o 
   2   4   5     4910.03     5255.12     66.98 o 
   3   4   5     2223.53     2481.56     46.42 o 
   4   4   5      900.96      834.82     18.37 o 
   5   4   5      451.58      425.07     14.86 o 
   6   4   5      485.24      455.14     15.50 o 
   7   4   5      204.60      198.87     27.69 o 
   8   4   5      204.51      251.10     26.60 o 
   9   4   5        0.19       -7.45     10.48 o 
  10   4   5      217.07      227.69     23.12 o 
  11   4   5      131.43      141.66     21.45 o 
  12   4   5       10.22       15.25     29.44 o 
  13   4   5       12.74        2.94     26.83 o 
  14   4   5        3.73      -33.85     33.85 o 
 -14   5   5       54.55       54.90     26.10 o 
 -13   5   5       17.73       16.43     17.37 o 
 -12   5   5      121.26      143.50     23.08 o 
 -11   5   5       64.85       63.62     12.41 o 
 -10   5   5       33.68       37.76     11.17 o 
  -9   5   5       25.08       21.41      9.47 o 
  -8   5   5     1568.24     1529.73     28.34 o 
  -7   5   5      481.62      479.74     16.58 o 
  -6   5   5     2828.80     2797.47     45.87 o 
  -5   5   5       76.48       84.55      8.83 o 
  -4   5   5      292.03      293.22     11.74 o 
  -3   5   5     2171.48     2230.49     38.01 o 
  -2   5   5       94.17       89.30      8.93 o 
  -1   5   5      346.31      341.09     10.39 o 
   0   5   5      911.56     1067.28     17.32 o 
   1   5   5     1054.01     1084.26     17.50 o 
   2   5   5       92.85      103.00      7.46 o 
   3   5   5       21.81       16.37      5.97 o 
   4   5   5     2101.52     2094.23    132.11 o 
   5   5   5     1637.21     1581.16     28.87 o 
   6   5   5      398.30      319.08     20.65 o 
   7   5   5      178.75      208.63     24.16 o 
   8   5   5      120.80      137.86     18.72 o 
   9   5   5      437.60      418.07     25.87 o 
  10   5   5        1.40        1.89     15.05 o 
  11   5   5      212.40      235.08     26.00 o 
  12   5   5        4.07      -18.64     18.64 o 
  13   5   5       83.60       73.13     23.92 o 
 -14   6   5       13.27       21.83     26.57 o 
 -13   6   5       28.06       10.94     16.50 o 
 -12   6   5      104.00       86.28     15.63 o 
 -11   6   5        0.93       -6.92     11.79 o 
 -10   6   5       61.83       66.19     12.65 o 
  -9   6   5      196.90      198.43     18.28 o 
  -8   6   5      385.51      373.11     16.71 o 
  -7   6   5      385.61      391.16     14.51 o 
  -6   6   5      120.95      124.61     11.79 o 
  -5   6   5       92.77       76.14     16.04 o 
  -4   6   5      386.53      370.27     13.28 o 
  -3   6   5      121.97      111.27     10.72 o 
  -2   6   5       12.10        3.14      5.64 o 
  -1   6   5       44.29       39.46      7.33 o 
   0   6   5     1063.78     1024.13     23.09 o 
   1   6   5       37.40       23.98      8.40 o 
   2   6   5       16.32       15.54      8.31 o 
   3   6   5      354.65      384.63     20.28 o 
   4   6   5       57.32       36.48      9.94 o 
   5   6   5        6.87       12.24     19.81 o 
   6   6   5      424.93      381.81     22.90 o 
   7   6   5     1416.28     1382.68     40.93 o 
   8   6   5        5.46       10.91     17.01 o 
   9   6   5      225.81      208.85     24.17 o 
  10   6   5       89.80       78.54     19.75 o 
  11   6   5       62.13       81.92     21.74 o 
  12   6   5      118.88      119.20     25.53 o 
  13   6   5      160.85      172.77     30.28 o 
 -13   7   5        0.48      -16.68     16.68 o 
 -12   7   5       16.70       22.49     15.41 o 
 -11   7   5       34.15        7.33     14.20 o 
 -10   7   5      110.79      107.46     15.24 o 
  -9   7   5       11.18        4.33     11.78 o 
  -8   7   5      165.13      142.54     14.60 o 
  -7   7   5      143.96      140.75     17.61 o 
  -6   7   5       72.34       65.14     10.97 o 
  -5   7   5       27.58       30.79      9.57 o 
  -4   7   5      218.89      197.73     14.91 o 
  -3   7   5      445.51      446.23     13.55 o 
  -2   7   5       38.90       24.75      7.74 o 
  -1   7   5        0.01        5.64      8.78 o 
   0   7   5       96.19      105.95     19.25 o 
   1   7   5        2.67       -1.84     11.00 o 
   2   7   5      333.41      342.09     16.18 o 
   3   7   5       14.20        1.34      9.32 o 
   4   7   5        0.00        4.08     12.70 o 
   5   7   5      226.95      217.98     21.21 o 
   6   7   5       58.80       71.39     16.48 o 
   7   7   5      436.97      434.85     27.35 o 
   8   7   5      280.15      277.72     36.65 o 
   9   7   5       57.58       76.41     21.20 o 
  10   7   5       49.69       79.30     21.81 o 
  11   7   5       90.82       54.41     22.23 o 
  12   7   5      120.55       94.26     27.50 o 
 -12   8   5        2.07        4.72     18.04 o 
 -11   8   5      124.91      157.58     19.78 o 
 -10   8   5       41.99       49.34     15.15 o 
  -9   8   5      458.21      467.81     23.10 o 
  -8   8   5        3.35       -9.62     11.95 o 
  -7   8   5        0.15       -1.84     11.12 o 
  -6   8   5      136.24      138.52     16.32 o 
  -5   8   5       23.03       22.26     11.97 o 
  -4   8   5      909.58      943.96     27.49 o 
  -3   8   5      167.89      148.32     14.56 o 
  -2   8   5      154.45      147.83     11.88 o 
  -1   8   5      398.94      390.85     22.81 o 
   0   8   5      347.21      350.61     17.26 o 
   1   8   5      326.14      335.36     17.70 o 
   2   8   5      315.48      325.17     23.42 o 
   3   8   5       41.88       37.02     28.74 o 
   4   8   5       44.84       50.38     16.68 o 
   5   8   5      110.55       98.16     19.56 o 
   6   8   5        0.59        2.21     32.93 o 
   7   8   5       17.99       -3.95     16.02 o 
   8   8   5      114.11       80.25     35.99 o 
   9   8   5       97.79       82.03     22.11 o 
  10   8   5        8.83       26.08     22.39 o 
  11   8   5       92.50      123.38     38.64 o 
 -10   9   5        5.27       12.56     18.31 o 
  -9   9   5       73.09       88.94     19.89 o 
  -8   9   5      358.46      430.11     27.80 o 
  -7   9   5      380.35      447.10     25.61 o 
  -6   9   5      140.18      105.20     16.67 o 
  -5   9   5      142.94      143.32     17.15 o 
  -4   9   5      201.98      232.71     19.23 o 
  -3   9   5        1.86       -8.07     20.60 o 
  -2   9   5        3.31      -14.43     14.43 o 
  -1   9   5      979.19     1076.04     28.77 o 
   0   9   5      183.57      188.92     24.04 o 
   1   9   5      169.32      168.70     16.50 o 
   2   9   5      353.53      406.17     26.91 o 
   3   9   5      272.94      263.99     43.16 o 
   4   9   5       45.50       28.18     17.26 o 
   5   9   5      241.73      267.87     26.89 o 
   6   9   5       18.06        3.72     28.42 o 
   7   9   5       44.65       29.36     19.21 o 
   8   9   5       33.96       46.14     21.45 o 
   9   9   5        0.04        6.78     21.78 o 
  -8  10   5       36.25       38.12     20.33 o 
  -7  10   5       10.40       -3.44     16.51 o 
  -6  10   5       34.20        9.71     15.93 o 
  -5  10   5        0.10      -14.75     14.75 o 
  -4  10   5       80.27       94.25     16.98 o 
  -3  10   5       29.11       24.85     14.49 o 
  -2  10   5        0.45      -13.85     17.65 o 
  -1  10   5      285.58      295.99     21.52 o 
   0  10   5       42.11       25.72     19.17 o 
   1  10   5        0.83      -27.91     32.84 o 
   2  10   5       27.16       26.90     19.69 o 
   3  10   5       19.88       25.96     18.28 o 
   4  10   5       16.50       -3.61     22.57 o 
   5  10   5        9.99       23.35     19.42 o 
   6  10   5        6.19      -16.43     27.65 o 
   7  10   5       50.75       57.22     41.92 o 
  -6  11   5        1.04       10.67     21.81 o 
  -5  11   5        7.99      -15.55     38.26 o 
  -4  11   5       17.73       29.05     18.52 o 
  -3  11   5        0.90       -5.08     28.63 o 
  -2  11   5        0.42      -16.95     22.83 o 
  -1  11   5      171.69      151.75     41.38 o 
   0  11   5       34.11       29.40     20.52 o 
   1  11   5       40.11       11.79     28.03 o 
   2  11   5        3.85       -1.86     22.72 o 
   3  11   5      149.95      124.32     25.52 o 
   4  11   5       48.38       20.99     21.73 o 
   5  11   5       74.92       89.09     26.42 o 
 -16   0   6      121.73       93.89     38.13 o 
 -15   0   6      124.75       84.90     35.05 o 
 -14   0   6        0.75      -21.35     29.01 o 
 -13   0   6      363.72      323.83     40.91 o 
 -12   0   6      313.67      283.09     37.02 o 
 -11   0   6      726.81      629.64     42.07 o 
 -10   0   6      657.14      623.64     24.58 o 
  -9   0   6      458.25      491.25     20.77 o 
  -8   0   6       88.74       82.86     16.18 o 
  -7   0   6        6.64        6.23      6.59 o 
  -6   0   6     4596.50     4887.36     63.44 o 
  -5   0   6      125.34      110.50     20.86 o 
  -4   0   6     1336.34     1585.16     31.05 o 
  -3   0   6     3990.55     3723.66     68.81 o 
  -2   0   6     5720.68     5831.86     94.06 o 
  -1   0   6      756.84      745.36     21.87 o 
   0   0   6     1220.54     1362.67     23.28 o 
   1   0   6      256.49      313.13     11.07 o 
   2   0   6     4771.25     4668.60     57.29 o 
   3   0   6     2584.19     2482.36     37.71 o 
   4   0   6      365.95      416.14     15.21 o 
   5   0   6     1413.44     1466.67     30.57 o 
   6   0   6     3428.99     3432.74     53.32 o 
   7   0   6      651.49      666.24     23.32 o 
   8   0   6     2381.67     2460.76     47.38 o 
   9   0   6      625.76      646.50     47.46 o 
  10   0   6      414.58      391.81     23.97 o 
  11   0   6      442.80      432.95     37.66 o 
  12   0   6      361.33      364.57     41.04 o 
  13   0   6      106.76      119.31     34.83 o 
  14   0   6       60.78       58.97     37.57 o 
  15   0   6       50.79       63.85     39.29 o 
 -16   1   6        0.45        5.39     34.92 o 
 -15   1   6        0.32      -22.26     22.26 o 
 -14   1   6      219.51      183.34     33.32 o 
 -13   1   6        0.02        6.08     17.71 o 
 -12   1   6      157.67      181.57     23.09 o 
 -11   1   6      343.38      335.14     18.68 o 
 -10   1   6      493.95      513.91     19.95 o 
  -9   1   6      154.42      180.22     13.61 o 
  -8   1   6      473.48      494.97     13.37 o 
  -7   1   6      447.61      475.81     12.36 o 
  -6   1   6      502.17      541.64     12.02 o 
  -5   1   6     1393.00     1555.63     20.23 o 
  -4   1   6      742.58      845.56     16.85 o 
  -3   1   6      143.16      127.01      5.95 o 
  -2   1   6       19.81       18.48      4.06 o 
  -1   1   6     1471.74     1338.78     20.19 o 
   0   1   6     5382.97     5136.96     48.29 o 
   1   1   6      393.70      397.63     10.05 o 
   2   1   6     2309.17     2296.16     24.06 o 
   3   1   6      986.23      956.02     15.04 o 
   4   1   6      247.82      230.60      8.93 o 
   5   1   6     3284.77     3421.00     49.58 o 
   6   1   6       35.67       42.41      6.52 o 
   7   1   6      841.76      864.38     18.64 o 
   8   1   6      534.78      571.71     16.18 o 
   9   1   6        1.96        0.29      8.22 o 
  10   1   6       19.83       32.94     11.54 o 
  11   1   6      374.28      377.88     20.36 o 
  12   1   6       16.31       43.56     18.38 o 
  13   1   6        3.15      -19.97     19.97 o 
  14   1   6        0.06       19.29     24.58 o 
 -15   2   6        5.42        5.80     23.38 o 
 -14   2   6       24.97       -9.89     19.24 o 
 -13   2   6      103.84       52.77     20.67 o 
 -12   2   6      102.66       83.54     15.25 o 
 -11   2   6      410.41      421.42     26.73 o 
 -10   2   6      179.88      187.46     12.66 o 
  -9   2   6        2.68       -6.66      7.57 o 
  -8   2   6      270.72      234.36     12.87 o 
  -7   2   6        0.37       -0.61      4.57 o 
  -6   2   6      686.88      609.00     11.20 o 
  -5   2   6      108.67      106.24      5.91 o 
  -4   2   6        3.02        1.34      3.84 o 
  -3   2   6      897.71      997.84     15.01 o 
  -2   2   6     2196.07     2270.15     23.99 o 
  -1   2   6     2142.02     2096.93     24.71 o 
   0   2   6        6.62        3.79      5.22 o 
   1   2   6       58.30       72.98      8.24 o 
   2   2   6      132.33      148.85      7.12 o 
   3   2   6      838.60      776.94     13.42 o 
   4   2   6       54.52       72.73      6.46 o 
   5   2   6      211.69      292.15     13.74 o 
   6   2   6      235.08      245.52     10.97 o 
   7   2   6      113.53      138.61     12.92 o 
   8   2   6      176.66      179.26     23.07 o 
   9   2   6      100.71       85.74     17.95 o 
  10   2   6      167.38      149.71     25.17 o 
  11   2   6        0.53        4.26     12.27 o 
  12   2   6      104.75       93.63     17.04 o 
  13   2   6        1.07       -8.25     20.26 o 
  14   2   6       45.58       64.49     35.18 o 
 -15   3   6        1.41       -4.33     22.55 o 
 -14   3   6        1.73      -19.87     19.87 o 
 -13   3   6      179.96      248.57     21.90 o 
 -12   3   6      230.91      260.56     19.96 o 
 -11   3   6      711.98      683.60     21.08 o 
 -10   3   6       33.49       23.03      9.44 o 
  -9   3   6       51.99       42.24      9.01 o 
  -8   3   6      133.76      132.06     10.51 o 
  -7   3   6      251.60      233.52     13.14 o 
  -6   3   6       13.54       10.05      5.84 o 
  -5   3   6      473.85      453.35     10.89 o 
  -4   3   6     4280.80     4387.12     56.16 o 
  -3   3   6      485.45      537.85     11.60 o 
  -2   3   6      223.53      200.64      7.75 o 
  -1   3   6     8404.92     8942.51     69.72 o 
   0   3   6      785.27      781.50     35.43 o 
   1   3   6       38.35       22.66      7.11 o 
   2   3   6        0.12       -0.47      8.49 o 
   3   3   6        1.04       -0.09      4.23 o 
   4   3   6        2.94        1.54      4.89 o 
   5   3   6     1063.62     1034.77     18.43 o 
   6   3   6       88.71       93.46     10.28 o 
   7   3   6      432.58      397.04     13.64 o 
   8   3   6        0.20        4.86      9.59 o 
   9   3   6      339.21      328.24     18.21 o 
  10   3   6        2.38       -4.81     11.40 o 
  11   3   6      277.92      309.76     26.48 o 
  12   3   6        0.03      -16.30     16.30 o 
  13   3   6        9.55      -12.92     28.20 o 
  14   3   6        3.26      -33.29     33.29 o 
 -15   4   6       56.69       44.63     25.61 o 
 -14   4   6       23.47       50.91     18.92 o 
 -13   4   6       72.65       77.63     18.73 o 
 -12   4   6       38.10       17.12     12.13 o 
 -11   4   6       34.07       17.25     20.15 o 
 -10   4   6      222.64      267.17     16.24 o 
  -9   4   6      677.96      688.46     32.45 o 
  -8   4   6      191.62      186.31     12.94 o 
  -7   4   6     2064.87     1971.15     30.17 o 
  -6   4   6       82.42       69.10      8.61 o 
  -5   4   6        5.27       -2.41      4.57 o 
  -4   4   6     2152.58     2243.28     30.61 o 
  -3   4   6      114.08      133.37      8.07 o 
  -2   4   6      109.33      113.14     14.79 o 
  -1   4   6     1071.99     1102.19     16.56 o 
   0   4   6     1438.22     1471.60     18.63 o 
   1   4   6     3147.56     3231.56     51.62 o 
   2   4   6      385.28      385.01     45.45 o 
   3   4   6     3199.99     3269.29     56.04 o 
   4   4   6        1.80        0.93      9.33 o 
   5   4   6      767.41      761.30     16.35 o 
   6   4   6      671.95      682.19     16.70 o 
   7   4   6      474.42      484.24     17.84 o 
   8   4   6       24.51       32.78     13.60 o 
   9   4   6        3.33        7.14     14.91 o 
  10   4   6       41.46       27.45     17.15 o 
  11   4   6        6.76       -9.11     16.32 o 
  12   4   6        0.10       -1.93     18.85 o 
  13   4   6       61.48       61.86     23.69 o 
  14   4   6        0.30      -33.94     33.94 o 
 -14   5   6       34.32       45.83     21.27 o 
 -13   5   6        7.25      -20.10     22.78 o 
 -12   5   6       12.28       14.72     13.25 o 
 -11   5   6        1.73      -10.91     10.91 o 
 -10   5   6       30.02       21.87     10.60 o 
  -9   5   6       51.88       31.00     10.55 o 
  -8   5   6       66.17       55.35     10.51 o 
  -7   5   6     1227.27     1141.34     23.90 o 
  -6   5   6        0.81        2.58      7.73 o 
  -5   5   6      458.95      460.83     15.04 o 
  -4   5   6      374.08      417.35     11.26 o 
  -3   5   6      157.13      139.83     11.09 o 
  -2   5   6      972.47      948.11     17.02 o 
  -1   5   6      701.53      725.70     14.69 o 
   0   5   6      259.13      269.44      9.58 o 
   1   5   6        0.34       -6.65      6.65 o 
   2   5   6       59.65       63.48      9.62 o 
   3   5   6       78.85       89.09     13.57 o 
   4   5   6      540.07      661.59     59.76 o 
   5   5   6      677.07      726.22     27.52 o 
   6   5   6      500.87      491.86     18.52 o 
   7   5   6      106.24      117.79     17.44 o 
   8   5   6      140.61      179.18     25.91 o 
   9   5   6       59.15       57.79     22.53 o 
  10   5   6       51.53       22.95     16.89 o 
  11   5   6       66.07       66.12     20.62 o 
  12   5   6       93.37      104.55     22.41 o 
  13   5   6        0.43      -22.64     22.64 o 
 -13   6   6       21.30      -15.18     17.71 o 
 -12   6   6        2.57       31.31     14.18 o 
 -11   6   6      108.09      118.40     15.25 o 
 -10   6   6        3.14       -2.70     11.12 o 
  -9   6   6      125.12      117.61     13.60 o 
  -8   6   6      970.10      880.67     23.39 o 
  -7   6   6      119.12      116.62     16.50 o 
  -6   6   6      291.22      311.98     14.64 o 
  -5   6   6        0.53       -7.14      7.14 o 
  -4   6   6      262.09      277.48     11.16 o 
  -3   6   6      296.91      317.76     12.16 o 
  -2   6   6       53.60       45.88      8.58 o 
  -1   6   6        2.09        2.24      9.45 o 
   0   6   6       45.33       44.28      8.60 o 
   1   6   6       14.43        2.94      7.56 o 
   2   6   6      151.64      163.73     13.12 o 
   3   6   6      273.34      296.97     20.29 o 
   4   6   6     1065.85     1014.73     40.03 o 
   5   6   6      573.44      620.27     65.35 o 
   6   6   6      392.99      403.59     39.26 o 
   7   6   6      552.73      496.62     38.17 o 
   8   6   6      297.62      301.55     30.00 o 
   9   6   6       34.73       19.33     17.03 o 
  10   6   6       13.10        9.30     17.37 o 
  11   6   6       66.79       26.03     20.68 o 
  12   6   6       13.17       -5.07     22.04 o 
 -13   7   6       92.11       95.47     19.39 o 
 -12   7   6      228.90      223.32     20.37 o 
 -11   7   6       98.71       82.96     16.30 o 
 -10   7   6       17.51        3.87     12.85 o 
  -9   7   6      119.35      104.36     14.25 o 
  -8   7   6       19.62       13.01     10.92 o 
  -7   7   6      200.32      249.83     16.66 o 
  -6   7   6      806.00      784.68     29.19 o 
  -5   7   6       14.98        3.33      9.81 o 
  -4   7   6      242.13      239.84     16.63 o 
  -3   7   6        9.28       -6.29     12.16 o 
  -2   7   6       12.92       -0.26      8.45 o 
  -1   7   6     1162.72     1176.67     26.64 o 
   0   7   6       29.05       20.21     12.58 o 
   1   7   6      723.40      677.62     21.74 o 
   2   7   6       39.80       41.19     15.30 o 
   3   7   6       29.16       12.11     10.33 o 
   4   7   6      122.63      122.56     18.09 o 
   5   7   6     1376.03     1379.57    102.28 o 
   6   7   6       82.39      107.71     18.41 o 
   7   7   6      121.59      141.36     26.51 o 
   8   7   6      114.56      122.95     21.22 o 
   9   7   6       10.81       47.52     19.94 o 
  10   7   6      213.72      196.68     26.40 o 
  11   7   6      373.24      465.49     38.29 o 
 -11   8   6      135.53      120.59     18.50 o 
 -10   8   6       16.16       40.83     17.85 o 
  -9   8   6      118.60      155.68     19.83 o 
  -8   8   6        8.57        4.63     14.47 o 
  -7   8   6       28.92       27.33     14.11 o 
  -6   8   6      248.74      245.59     22.38 o 
  -5   8   6      107.18      115.21     15.80 o 
  -4   8   6      130.77      126.78     14.68 o 
  -3   8   6      385.29      368.31     22.91 o 
  -2   8   6        0.04        3.67     10.06 o 
  -1   8   6       73.61       63.14     12.42 o 
   0   8   6      767.42      783.83     24.26 o 
   1   8   6      916.58      968.91     26.30 o 
   2   8   6        3.66       -8.03      9.69 o 
   3   8   6     1255.21     1190.22     39.24 o 
   4   8   6        1.25      -12.87     12.87 o 
   5   8   6        8.01        3.95     36.72 o 
   6   8   6        9.30        1.83     15.42 o 
   7   8   6      133.82      190.34     25.16 o 
   8   8   6        0.32      -17.27     17.27 o 
   9   8   6      216.95      187.66     38.00 o 
  10   8   6       27.90       -3.77     21.98 o 
 -10   9   6      103.88       99.35     21.81 o 
  -9   9   6      115.69       87.03     21.13 o 
  -8   9   6        0.20       -9.77     16.45 o 
  -7   9   6       39.72       48.04     17.25 o 
  -6   9   6        5.23       11.52     14.91 o 
  -5   9   6       55.70       53.62     14.25 o 
  -4   9   6      226.52      207.38     25.48 o 
  -3   9   6        3.09      -15.13     15.13 o 
  -2   9   6      438.52      423.64     26.27 o 
  -1   9   6        3.87       16.25     12.12 o 
   0   9   6       71.06       81.38     16.31 o 
   1   9   6       17.96        4.97     11.77 o 
   2   9   6        0.63      -15.52     21.76 o 
   3   9   6       74.98       47.62     17.52 o 
   4   9   6        1.45      -16.58     16.58 o 
   5   9   6       17.14        2.74     17.19 o 
   6   9   6        3.30       -2.26     18.41 o 
   7   9   6       40.12       57.99     21.42 o 
   8   9   6       82.14       55.14     31.99 o 
   9   9   6        4.24        5.06     37.32 o 
  -8  10   6      432.54      482.87     30.93 o 
  -7  10   6       20.45       26.09     18.37 o 
  -6  10   6        3.16        1.53     19.20 o 
  -5  10   6       59.50       66.35     17.23 o 
  -4  10   6       39.27       24.79     26.17 o 
  -3  10   6      244.56      257.90     28.01 o 
  -2  10   6       57.00       54.31     19.52 o 
  -1  10   6      133.36      104.00     24.59 o 
   0  10   6        2.65      -11.83     11.83 o 
   1  10   6      107.69      105.50     20.43 o 
   2  10   6      378.19      401.45     28.23 o 
   3  10   6      122.16      161.90     24.69 o 
   4  10   6      185.61      174.93     25.88 o 
   5  10   6        2.66      -16.31     18.04 o 
   6  10   6        0.79       22.93     22.12 o 
   7  10   6       51.67       49.36     24.39 o 
  -5  11   6       99.28      107.32     27.30 o 
  -4  11   6        4.42      -11.43     22.72 o 
  -3  11   6        0.01      -21.04     21.04 o 
  -2  11   6       18.59       18.56     21.03 o 
  -1  11   6      104.31       89.14     33.68 o 
   0  11   6      145.86      164.97     38.34 o 
   1  11   6       35.62       55.25     23.13 o 
   2  11   6       97.11       58.26     33.32 o 
   3  11   6       43.37       44.85     23.30 o 
   4  11   6       35.77       62.39     24.75 o 
 -15   1   7        0.15       10.61     22.25 o 
 -14   1   7      225.90      230.03     36.91 o 
 -13   1   7       50.67       41.52     21.83 o 
 -12   1   7       20.62       18.70     16.97 o 
 -11   1   7      138.87      118.23     14.01 o 
 -10   1   7        1.59        1.29     10.06 o 
  -9   1   7      872.62      876.95     23.24 o 
  -8   1   7       41.43       37.18      6.96 o 
  -7   1   7      864.77      831.82     21.01 o 
  -6   1   7       22.52       11.68      5.02 o 
  -5   1   7     6853.74     7384.28     61.48 o 
  -4   1   7     1091.03     1248.63     18.14 o 
  -3   1   7      598.07      599.99     13.43 o 
  -2   1   7     1695.22     1733.62     20.55 o 
  -1   1   7     2006.59     1939.38     45.59 o 
   0   1   7        0.70       -1.15      3.58 o 
   1   1   7        1.19        1.16      3.53 o 
   2   1   7      838.17      807.22     13.53 o 
   3   1   7      554.37      591.17     12.31 o 
   4   1   7      534.97      555.41     12.79 o 
   5   1   7      515.06      467.82     12.84 o 
   6   1   7       51.95       68.59      8.03 o 
   7   1   7      152.08      146.39     10.87 o 
   8   1   7       89.82       92.43     10.29 o 
   9   1   7     1964.11     1924.56     34.34 o 
  10   1   7       27.91       26.17     11.21 o 
  11   1   7       65.77       90.49     15.10 o 
  12   1   7       55.49       70.42     21.94 o 
  13   1   7       11.03      -12.44     33.32 o 
  14   1   7       42.04       35.35     37.02 o 
 -15   2   7       23.26       42.65     22.61 o 
 -14   2   7      195.59      223.86     29.21 o 
 -13   2   7       31.90       58.15     19.62 o 
 -12   2   7       98.59       93.96     15.51 o 
 -11   2   7     1046.80      981.09     28.45 o 
 -10   2   7       80.60       65.60     12.22 o 
  -9   2   7     1246.24     1232.72     28.17 o 
  -8   2   7      392.42      395.64     16.64 o 
  -7   2   7      281.32      284.02     10.35 o 
  -6   2   7      228.45      237.22     10.50 o 
  -5   2   7      125.04      125.97      7.43 o 
  -4   2   7      489.08      503.89     11.59 o 
  -3   2   7     2018.18     1853.69     22.45 o 
  -2   2   7     1804.75     1726.99     25.34 o 
  -1   2   7      201.56      229.05      7.88 o 
   0   2   7     4371.05     4405.12     44.12 o 
   1   2   7      501.98      477.34     37.57 o 
   2   2   7     1096.41     1102.79     18.71 o 
   3   2   7        2.32        4.76      8.08 o 
   4   2   7      224.20      225.64      9.41 o 
   5   2   7        0.31       -4.33      5.39 o 
   6   2   7      410.20      386.97     12.78 o 
   7   2   7       54.79       42.69      8.29 o 
   8   2   7      411.53      407.91     15.09 o 
   9   2   7        1.75       -9.89      9.89 o 
  10   2   7      869.41      872.27     26.63 o 
  11   2   7       43.16       16.55     12.70 o 
  12   2   7      205.89      206.85     24.08 o 
  13   2   7      296.15      370.90     49.68 o 
  14   2   7       45.06       29.19     40.40 o 
 -15   3   7       26.17       25.49     25.30 o 
 -14   3   7        0.16        0.37     21.23 o 
 -13   3   7        1.27       -4.69     13.72 o 
 -12   3   7       51.88       42.68     14.31 o 
 -11   3   7        2.44        1.69     11.35 o 
 -10   3   7       81.79       70.66     10.89 o 
  -9   3   7       40.60       25.31      9.27 o 
  -8   3   7      202.45      238.19     15.97 o 
  -7   3   7      201.66      185.68     16.41 o 
  -6   3   7       38.00       31.70      8.87 o 
  -5   3   7     3360.23     3330.95     61.90 o 
  -4   3   7        1.56       -4.13      4.62 o 
  -3   3   7     1083.45     1107.76     17.37 o 
  -2   3   7      165.68      172.15      8.05 o 
  -1   3   7     1662.72     1734.06     35.85 o 
   0   3   7     1242.98     1474.08     30.97 o 
   1   3   7      675.06      613.37     20.02 o 
   2   3   7        6.68       -0.76      6.98 o 
   3   3   7      272.64      263.39      9.22 o 
   4   3   7     1005.46     1024.60     17.39 o 
   5   3   7      349.14      350.27     11.67 o 
   6   3   7      738.21      749.01     17.22 o 
   7   3   7       10.65        4.23      7.43 o 
   8   3   7        8.04       -4.62      8.10 o 
   9   3   7      226.43      261.15     29.59 o 
  10   3   7        0.55        4.39     15.07 o 
  11   3   7        0.02        5.66     17.15 o 
  12   3   7        9.55       -2.25     18.95 o 
  13   3   7       67.70       64.36     33.21 o 
  14   3   7       15.62       27.30     39.07 o 
 -15   4   7       31.63       16.77     24.25 o 
 -14   4   7        1.42       27.58     18.10 o 
 -13   4   7      125.57      161.80     20.97 o 
 -12   4   7       84.49      101.21     17.01 o 
 -11   4   7      357.20      352.56     18.49 o 
 -10   4   7       38.65       23.55     10.14 o 
  -9   4   7      245.32      285.00     15.48 o 
  -8   4   7        0.41       -3.54      7.82 o 
  -7   4   7       23.61       17.52      7.37 o 
  -6   4   7        8.30       -2.37      7.97 o 
  -5   4   7      321.94      335.66     11.06 o 
  -4   4   7      181.43      171.11      9.00 o 
  -3   4   7       78.70       70.40      6.42 o 
  -2   4   7       11.66       12.99      4.98 o 
  -1   4   7     2246.64     2201.44     29.82 o 
   0   4   7      796.47      882.54     20.33 o 
   1   4   7     1238.07     1247.72     30.57 o 
   2   4   7     1199.64     1256.32     31.39 o 
   3   4   7      115.37      104.89     13.13 o 
   4   4   7      300.14      264.40     27.52 o 
   5   4   7      172.03      152.43     12.50 o 
   6   4   7       20.13        9.97      9.81 o 
   7   4   7       43.62       43.50     10.65 o 
   8   4   7      217.92      250.60     33.74 o 
   9   4   7      179.28      172.11     21.09 o 
  10   4   7      331.01      342.79     26.74 o 
  11   4   7       33.99       31.09     18.45 o 
  12   4   7       13.02       -3.49     19.40 o 
  13   4   7       48.43       33.12     22.38 o 
 -14   5   7       21.94       16.11     18.96 o 
 -13   5   7      131.46      148.86     21.11 o 
 -12   5   7       59.52       50.75     13.69 o 
 -11   5   7       27.01       38.20     12.74 o 
 -10   5   7       77.65       65.40     12.10 o 
  -9   5   7        6.71        9.68      9.73 o 
  -8   5   7     1325.54     1280.06     42.77 o 
  -7   5   7        4.22        2.94      8.39 o 
  -6   5   7      114.14      108.39      9.57 o 
  -5   5   7     2404.88     2301.30     37.03 o 
  -4   5   7      512.79      541.10     14.04 o 
  -3   5   7      110.83      125.93      8.72 o 
  -2   5   7       15.19       15.09      5.84 o 
  -1   5   7     1893.97     1975.34     32.61 o 
   0   5   7      411.39      426.42     16.24 o 
   1   5   7      778.63      753.77     20.54 o 
   2   5   7      156.76      189.26     18.70 o 
   3   5   7      427.30      397.22     20.65 o 
   4   5   7      575.21      542.75     24.39 o 
   5   5   7      575.81      520.02     25.75 o 
   6   5   7      629.04      592.77     27.83 o 
   7   5   7      225.40      221.80     21.78 o 
   8   5   7       80.20       87.39     17.69 o 
   9   5   7       25.43       19.28     30.30 o 
  10   5   7       87.31       95.91     20.98 o 
  11   5   7        0.90      -17.44     17.44 o 
  12   5   7       47.84       43.75     40.66 o 
  13   5   7      112.22      130.10     27.49 o 
 -13   6   7        8.60       -1.02     15.30 o 
 -12   6   7      160.09      183.40     27.86 o 
 -11   6   7      234.85      237.26     20.84 o 
 -10   6   7      269.03      258.72     17.84 o 
  -9   6   7     1114.89     1042.96     46.31 o 
  -8   6   7       12.51        5.11      8.96 o 
  -7   6   7      603.81      587.29     19.24 o 
  -6   6   7      332.19      325.44     14.73 o 
  -5   6   7      195.27      177.13     14.52 o 
  -4   6   7       17.01       15.97     11.41 o 
  -3   6   7      150.98      170.21     12.57 o 
  -2   6   7      167.31      154.60     12.06 o 
  -1   6   7       38.80       39.66      9.23 o 
   0   6   7      167.54      170.15     26.45 o 
   1   6   7     1535.28     1600.04     34.32 o 
   2   6   7      498.54      481.38     20.89 o 
   3   6   7     1102.12     1054.47     25.96 o 
   4   6   7       28.33        9.75      9.90 o 
   5   6   7      979.68     1019.98     78.68 o 
   6   6   7       53.20       60.02     15.54 o 
   7   6   7        8.15        4.60     13.77 o 
   8   6   7        2.83        6.35     29.23 o 
   9   6   7       15.89       -0.79     16.90 o 
  10   6   7       45.48       51.55     18.93 o 
  11   6   7       39.40       33.37     22.42 o 
  12   6   7        4.00        8.02     22.58 o 
 -12   7   7        6.03        2.66     15.96 o 
 -11   7   7        1.15       18.54     14.22 o 
 -10   7   7      101.15       88.56     13.74 o 
  -9   7   7        6.16       18.56     12.40 o 
  -8   7   7      175.93      172.98     29.81 o 
  -7   7   7      189.74      201.96     24.68 o 
  -6   7   7      712.13      698.49     46.14 o 
  -5   7   7        9.43       -1.27     17.93 o 
  -4   7   7       10.17       15.50     18.27 o 
  -3   7   7       16.25        3.62     13.31 o 
  -2   7   7       13.71       17.62     11.36 o 
  -1   7   7       51.03       49.77     10.34 o 
   0   7   7       61.22       83.42     11.20 o 
   1   7   7       24.27       -0.05      9.17 o 
   2   7   7      197.50      221.78     20.92 o 
   3   7   7     1020.68      974.03     26.63 o 
   4   7   7       11.70       11.88     13.35 o 
   5   7   7      156.75      150.75     35.35 o 
   6   7   7      786.96      657.69     31.57 o 
   7   7   7        2.33      -15.00     15.00 o 
   8   7   7        6.41       22.33     18.62 o 
   9   7   7       11.48       11.92     18.86 o 
  10   7   7        0.55        1.04     20.66 o 
  11   7   7       10.22       25.35     23.55 o 
 -11   8   7        8.87       17.69     18.57 o 
 -10   8   7       14.61       23.40     16.70 o 
  -9   8   7      194.40      238.30     22.25 o 
  -8   8   7      442.46      438.73     24.52 o 
  -7   8   7        1.76      -12.63     12.63 o 
  -6   8   7      438.75      361.26     27.10 o 
  -5   8   7       44.60       28.18     18.08 o 
  -4   8   7       47.76       31.04     16.55 o 
  -3   8   7       86.63      102.99     22.53 o 
  -2   8   7      362.51      377.31     18.46 o 
  -1   8   7      589.66      648.67     22.93 o 
   0   8   7       44.85       39.31     11.62 o 
   1   8   7      337.42      332.64     21.00 o 
   2   8   7      366.33      386.94     19.58 o 
   3   8   7      919.83      983.43     36.43 o 
   4   8   7      539.61      502.17     27.90 o 
   5   8   7        7.25       -9.10     16.37 o 
   6   8   7      322.25      308.42     27.85 o 
   7   8   7       64.29       24.12     43.57 o 
   8   8   7        0.13       11.53     18.48 o 
   9   8   7      414.14      500.73     32.91 o 
  10   8   7       21.13       30.62     23.05 o 
 -10   9   7      166.82      215.88     24.94 o 
  -9   9   7       38.20       39.53     18.48 o 
  -8   9   7       41.07       55.79     17.53 o 
  -7   9   7        3.46        4.87     15.30 o 
  -6   9   7       66.99       67.54     24.32 o 
  -5   9   7       79.17       51.53     24.11 o 
  -4   9   7      430.95      496.84     30.85 o 
  -3   9   7      101.37      113.88     31.65 o 
  -2   9   7      234.97      210.23     43.05 o 
  -1   9   7      427.80      486.30     21.60 o 
   0   9   7      491.64      446.06     20.78 o 
   1   9   7      404.61      423.74     22.18 o 
   2   9   7      278.05      286.09     25.73 o 
   3   9   7        3.12        0.53     16.55 o 
   4   9   7       61.29       79.03     20.28 o 
   5   9   7      109.18      107.89     32.97 o 
   6   9   7       69.38       65.00     20.95 o 
   7   9   7       96.18      155.42     25.03 o 
   8   9   7       72.16       26.44     29.27 o 
  -8  10   7        1.79      -17.99     17.99 o 
  -7  10   7      108.21      113.65     29.29 o 
  -6  10   7      203.60      192.75     30.28 o 
  -5  10   7       99.51       93.18     22.62 o 
  -4  10   7       55.11       49.40     21.89 o 
  -3  10   7      625.30      682.48     35.30 o 
  -2  10   7        5.53      -13.37     18.27 o 
  -1  10   7       70.59       64.94     20.12 o 
   0  10   7        8.19      -16.90     16.90 o 
   1  10   7        7.00       24.68     17.73 o 
   2  10   7        8.66       -4.61     17.44 o 
   3  10   7       63.75       66.59     20.31 o 
   4  10   7       12.44       -3.37     18.71 o 
   5  10   7      147.49      186.48     26.68 o 
   6  10   7        0.04       -1.31     25.96 o 
   7  10   7       20.39       -3.59     30.30 o 
  -5  11   7       32.56      -12.29     24.02 o 
  -4  11   7        9.88      -21.66     21.66 o 
  -3  11   7       79.75       84.40     30.19 o 
  -2  11   7        1.20      -19.96     19.96 o 
  -1  11   7       46.29       40.27     32.70 o 
   0  11   7       20.06        2.44     34.49 o 
   1  11   7        5.87       -1.27     45.96 o 
   2  11   7       62.40       52.50     31.05 o 
   3  11   7       74.11       51.76     43.35 o 
 -15   0   8       15.53      -29.23     29.23 o 
 -14   0   8      229.71      183.03     40.10 o 
 -13   0   8      108.34      151.54     34.28 o 
 -12   0   8     1384.25     1318.93     62.69 o 
 -11   0   8       11.93        2.31     20.50 o 
 -10   0   8       27.07       46.50     12.03 o 
  -9   0   8       15.12        7.84      9.83 o 
  -8   0   8       74.95       91.43     11.68 o 
  -7   0   8      118.60      130.81     12.30 o 
  -6   0   8       23.42       14.52      7.42 o 
  -5   0   8      672.55      648.70     19.23 o 
  -4   0   8      615.47      632.25     26.66 o 
  -3   0   8      365.74      408.69     20.97 o 
  -2   0   8       31.15       -3.89      7.66 o 
  -1   0   8      975.10     1177.55     24.04 o 
   0   0   8      233.66      243.50     11.24 o 
   1   0   8      523.35      533.84     16.09 o 
   2   0   8     4246.13     4439.57     58.37 o 
   3   0   8      522.16      573.44     18.03 o 
   4   0   8      891.68      865.14     22.98 o 
   5   0   8       14.76       11.06     13.69 o 
   6   0   8     3103.45     3224.50     53.62 o 
   7   0   8     1060.93     1031.95     30.48 o 
   8   0   8       10.56        3.18     11.57 o 
   9   0   8        7.92       -1.20     12.95 o 
  10   0   8      250.53      244.43     23.37 o 
  11   0   8        8.96       22.55     25.93 o 
  12   0   8      183.85      323.57     42.20 o 
  13   0   8       68.05       35.43     34.41 o 
  14   0   8       38.87       57.52     34.62 o 
 -15   1   8       46.90       55.45     24.92 o 
 -14   1   8      252.00      251.62     34.28 o 
 -13   1   8       19.27      -15.89     16.80 o 
 -12   1   8       63.26       62.23     18.26 o 
 -11   1   8      277.01      304.48     30.37 o 
 -10   1   8       13.46       14.70     10.21 o 
  -9   1   8       11.72       19.73      9.32 o 
  -8   1   8      316.79      315.05     13.71 o 
  -7   1   8      289.99      297.49     10.83 o 
  -6   1   8      279.29      319.15     11.05 o 
  -5   1   8      185.81      228.17     11.52 o 
  -4   1   8      489.49      580.81     12.79 o 
  -3   1   8        6.04        0.52      4.39 o 
  -2   1   8     1788.58     1853.19     25.59 o 
  -1   1   8      322.76      333.63     10.34 o 
   0   1   8     2156.25     2376.35     28.98 o 
   1   1   8        0.10        4.68      3.95 o 
   2   1   8      167.54      183.40      8.54 o 
   3   1   8     1209.43     1220.90     18.52 o 
   4   1   8      768.25      803.71     15.96 o 
   5   1   8        2.64       -0.31      5.66 o 
   6   1   8       35.78       34.28     11.09 o 
   7   1   8      172.49      164.98     11.23 o 
   8   1   8      477.33      515.52     16.88 o 
   9   1   8       97.43       99.85     15.27 o 
  10   1   8      324.98      346.83     20.72 o 
  11   1   8      122.05      121.77     17.26 o 
  12   1   8       28.19       28.42     19.08 o 
  13   1   8       13.59      -27.99     27.99 o 
  14   1   8       81.44      101.68     39.16 o 
 -15   2   8        1.13      -20.80     23.47 o 
 -14   2   8        9.39        0.30     37.89 o 
 -13   2   8       70.40       62.13     25.01 o 
 -12   2   8        0.99       13.94     12.77 o 
 -11   2   8      459.43      429.47     20.46 o 
 -10   2   8      142.26      132.17     14.47 o 
  -9   2   8        0.44       -3.45      8.58 o 
  -8   2   8      165.60      156.88     12.85 o 
  -7   2   8       47.82       36.53      6.45 o 
  -6   2   8      332.98      317.70      8.94 o 
  -5   2   8        6.85       12.17      5.17 o 
  -4   2   8      238.74      268.68      9.41 o 
  -3   2   8      675.71      658.49     14.41 o 
  -2   2   8       47.69       46.56      6.19 o 
  -1   2   8     2033.67     2159.39     27.07 o 
   0   2   8        5.04        1.74      5.53 o 
   1   2   8       20.80       18.19      3.71 o 
   2   2   8     1251.97     1254.16     18.90 o 
   3   2   8      658.37      625.92     12.88 o 
   4   2   8      657.10      647.77     14.31 o 
   5   2   8      945.75      941.66     18.43 o 
   6   2   8       55.14       69.09      8.46 o 
   7   2   8       18.71        3.12      7.45 o 
   8   2   8       74.97      101.93     11.53 o 
   9   2   8       10.44        0.04      9.25 o 
  10   2   8       84.29       84.65     17.60 o 
  11   2   8       37.71       30.08     17.91 o 
  12   2   8       13.41       -0.11     20.27 o 
  13   2   8      111.36      136.30     38.64 o 
  14   2   8        0.22       -4.41     39.63 o 
 -15   3   8      153.98      128.17     28.06 o 
 -14   3   8      290.76      282.20     30.94 o 
 -13   3   8       16.24       -9.42     14.05 o 
 -12   3   8       28.19       -0.99     20.12 o 
 -11   3   8        9.19       -5.30     11.41 o 
 -10   3   8       10.26       -5.00     10.15 o 
  -9   3   8      551.44      556.99     27.17 o 
  -8   3   8      552.42      541.40     19.17 o 
  -7   3   8     1415.05     1451.22     33.27 o 
  -6   3   8        3.86        0.84      7.54 o 
  -5   3   8      285.23      300.82     10.59 o 
  -4   3   8       65.98      107.51      7.08 o 
  -3   3   8     4291.29     4382.05     55.63 o 
  -2   3   8        8.34       23.35      7.78 o 
  -1   3   8     1687.52     1805.98     23.77 o 
   0   3   8      340.18      364.75     16.64 o 
   1   3   8      261.79      313.36     15.81 o 
   2   3   8     1485.69     1598.08     34.57 o 
   3   3   8     3278.21     3291.52     73.93 o 
   4   3   8      517.25      521.53     12.84 o 
   5   3   8      842.45      836.77     17.48 o 
   6   3   8       40.69       29.53      9.69 o 
   7   3   8      472.82      432.53     18.10 o 
   8   3   8       62.06       65.42     15.86 o 
   9   3   8      452.57      443.14     25.98 o 
  10   3   8       87.06       87.29     25.78 o 
  11   3   8      317.93      329.43     34.17 o 
  12   3   8      225.07      245.16     27.89 o 
  13   3   8       10.73       24.98     21.64 o 
 -14   4   8       39.85       13.01     17.88 o 
 -13   4   8        0.23        2.00     15.67 o 
 -12   4   8      881.01      856.99     31.03 o 
 -11   4   8      151.94      121.77     15.71 o 
 -10   4   8      159.84      163.13     16.07 o 
  -9   4   8       82.67       99.23     13.53 o 
  -8   4   8      263.68      282.33     17.42 o 
  -7   4   8       35.85       35.28     12.72 o 
  -6   4   8     1109.73     1144.47     30.56 o 
  -5   4   8      895.15      872.36     15.79 o 
  -4   4   8      390.13      428.34     12.50 o 
  -3   4   8        2.02       -5.13      5.13 o 
  -2   4   8      109.34      121.86      8.14 o 
  -1   4   8       58.82       43.21      7.76 o 
   0   4   8     1790.11     1803.45     37.87 o 
   1   4   8      796.75      828.15     26.12 o 
   2   4   8      902.26      913.22     27.57 o 
   3   4   8        7.13       13.75      9.71 o 
   4   4   8        4.79        1.37     10.39 o 
   5   4   8       12.82       11.06      9.37 o 
   6   4   8     2429.28     2499.11     47.65 o 
   7   4   8       38.00       31.10     14.89 o 
   8   4   8      335.00      354.51     23.71 o 
   9   4   8        2.69      -15.57     15.57 o 
  10   4   8       47.75       71.06     19.40 o 
  11   4   8        2.03       -7.58     28.16 o 
  12   4   8        8.49      -13.74     20.32 o 
  13   4   8       50.51       34.73     41.53 o 
 -14   5   8       30.55        8.83     19.80 o 
 -13   5   8        2.79       13.25     17.55 o 
 -12   5   8       85.09      115.74     19.61 o 
 -11   5   8      123.28      132.69     17.80 o 
 -10   5   8      299.89      320.32     37.47 o 
  -9   5   8       52.26       32.25     13.22 o 
  -8   5   8      256.26      293.63     17.84 o 
  -7   5   8       61.25       57.09     12.08 o 
  -6   5   8        4.84        2.00      9.01 o 
  -5   5   8     2357.29     2314.86     37.26 o 
  -4   5   8      347.26      378.80     12.74 o 
  -3   5   8      265.88      271.33     17.26 o 
  -2   5   8       59.57       37.76      8.39 o 
  -1   5   8      443.72      434.59     18.76 o 
   0   5   8      144.74      135.94     11.78 o 
   1   5   8      106.21      133.83     12.93 o 
   2   5   8       66.51       38.77     12.07 o 
   3   5   8        0.46        1.80     10.55 o 
   4   5   8      271.76      302.48     21.42 o 
   5   5   8       11.98       22.56     13.43 o 
   6   5   8      120.07      105.25     13.48 o 
   7   5   8      600.80      599.96     29.72 o 
   8   5   8      133.00      174.45     21.47 o 
   9   5   8       40.72       35.29     19.79 o 
  10   5   8       72.55       42.62     19.76 o 
  11   5   8        2.02       22.87     33.55 o 
  12   5   8       27.72      -13.34     23.60 o 
 -13   6   8      185.31      145.84     22.30 o 
 -12   6   8        6.87        6.31     16.82 o 
 -11   6   8      417.30      441.69     22.84 o 
 -10   6   8       66.37       96.47     14.54 o 
  -9   6   8       24.34       17.12     11.11 o 
  -8   6   8        2.79       16.50     12.02 o 
  -7   6   8      103.92      102.90     18.80 o 
  -6   6   8      245.66      234.10     21.09 o 
  -5   6   8     2373.84     2294.68     89.80 o 
  -4   6   8       10.51        7.91     15.04 o 
  -3   6   8      315.49      335.93     15.85 o 
  -2   6   8     1005.89      991.65     24.21 o 
  -1   6   8      358.58      386.92     16.82 o 
   0   6   8        3.52       -0.02      8.62 o 
   1   6   8      177.84      187.22     14.77 o 
   2   6   8      108.07      107.89     12.53 o 
   3   6   8      318.13      328.63     17.86 o 
   4   6   8       72.92       89.38     16.10 o 
   5   6   8      953.92      901.46     38.04 o 
   6   6   8      490.90      463.15     27.83 o 
   7   6   8      206.99      236.01     23.49 o 
   8   6   8      415.53      374.01     27.38 o 
   9   6   8        7.83       27.52     18.01 o 
  10   6   8       24.69       23.37     20.84 o 
  11   6   8       67.91       71.68     26.15 o 
  12   6   8       13.13       23.29     24.29 o 
 -12   7   8       22.17       27.34     18.62 o 
 -11   7   8      198.17      243.54     39.46 o 
 -10   7   8      313.17      379.63     25.14 o 
  -9   7   8      240.82      271.51     21.43 o 
  -8   7   8     1070.25      934.97     49.64 o 
  -7   7   8       84.45       96.40     22.12 o 
  -6   7   8       39.82       25.95     15.37 o 
  -5   7   8        8.39        5.04     13.11 o 
  -4   7   8        3.93        9.88     12.77 o 
  -3   7   8      155.92      168.65     18.12 o 
  -2   7   8      984.11      931.55     25.09 o 
  -1   7   8       44.58       39.35     10.98 o 
   0   7   8      217.08      228.14     17.96 o 
   1   7   8      668.14      668.88     22.44 o 
   2   7   8      682.73      734.18     23.58 o 
   3   7   8      809.56      874.32     25.95 o 
   4   7   8      270.59      302.46     28.58 o 
   5   7   8       49.64       50.00     16.23 o 
   6   7   8       41.48       -4.52     15.37 o 
   7   7   8       18.43       20.57     17.44 o 
   8   7   8      215.46      248.05     26.91 o 
   9   7   8      166.69      185.65     27.24 o 
  10   7   8      128.77      134.92     25.90 o 
  11   7   8        9.71       17.21     24.28 o 
 -11   8   8       29.91       34.45     19.21 o 
 -10   8   8      105.54      114.32     20.90 o 
  -9   8   8        5.70        6.43     19.54 o 
  -8   8   8      134.23      136.93     36.53 o 
  -7   8   8      226.74      238.54     24.93 o 
  -6   8   8       29.19       50.43     17.28 o 
  -5   8   8        2.84        9.72     15.06 o 
  -4   8   8      140.40      117.75     18.39 o 
  -3   8   8        0.84       10.43     14.14 o 
  -2   8   8       41.85       28.00     11.91 o 
  -1   8   8        4.21       -0.58     10.02 o 
   0   8   8      136.36      130.20     19.85 o 
   1   8   8      954.55      866.41     28.00 o 
   2   8   8        1.94       -8.79     10.65 o 
   3   8   8       38.18       28.05     16.49 o 
   4   8   8       80.61       77.26     42.60 o 
   5   8   8       11.43        1.40     15.75 o 
   6   8   8       12.07        3.10     16.62 o 
   7   8   8      436.44      400.95     61.65 o 
   8   8   8        3.77      -18.69     18.69 o 
   9   8   8        0.21       35.76     29.66 o 
  10   8   8       78.92       42.20     32.87 o 
  -9   9   8      197.15      224.64     29.98 o 
  -8   9   8        7.55      -15.82     19.39 o 
  -7   9   8       26.69       12.26     19.60 o 
  -6   9   8       60.16       75.01     22.89 o 
  -5   9   8       23.05       26.08     18.73 o 
  -4   9   8      117.00       81.13     21.16 o 
  -3   9   8       18.80       -1.09     15.94 o 
  -2   9   8        0.05        3.54     17.31 o 
  -1   9   8        4.72        0.54     12.20 o 
   0   9   8        2.23       -7.99     12.50 o 
   1   9   8      638.16      597.92     24.26 o 
   2   9   8      104.06       64.63     18.52 o 
   3   9   8      112.93      123.33     21.70 o 
   4   9   8      457.64      427.44     39.65 o 
   5   9   8        3.15      -15.09     23.13 o 
   6   9   8        1.60       14.91     22.79 o 
   7   9   8       72.66       55.05     22.94 o 
   8   9   8        3.51       -6.24     21.02 o 
  -7  10   8       77.94       59.70     26.07 o 
  -6  10   8      379.90      430.05     32.22 o 
  -5  10   8       72.12       90.23     22.65 o 
  -4  10   8       85.89       46.46     30.08 o 
  -3  10   8      113.82      127.95     38.15 o 
  -2  10   8      144.47      162.88     41.72 o 
  -1  10   8      187.21      241.01     25.60 o 
   0  10   8      453.76      491.94     38.34 o 
   1  10   8        2.77      -11.96     17.49 o 
   2  10   8       25.12      -16.47     18.20 o 
   3  10   8        6.17        5.36     19.38 o 
   4  10   8      116.47      158.54     27.36 o 
   5  10   8       84.35      137.78     51.42 o 
   6  10   8      100.84      147.69     27.42 o 
  -4  11   8      273.46      241.77     31.48 o 
  -3  11   8        5.86       -8.06     23.09 o 
  -2  11   8      264.32      288.47     37.04 o 
  -1  11   8       28.88       32.57     34.15 o 
   0  11   8      122.46      139.08     40.57 o 
   1  11   8       42.23       31.14     22.59 o 
   2  11   8      169.99      304.62     31.43 o 
 -15   1   9        1.46       13.00     34.90 o 
 -14   1   9      123.89      163.04     27.23 o 
 -13   1   9        5.17       -7.28     26.23 o 
 -12   1   9      621.52      617.75     31.80 o 
 -11   1   9       67.23       54.39     12.75 o 
 -10   1   9      317.47      284.83     17.13 o 
  -9   1   9      267.02      245.81     15.88 o 
  -8   1   9       26.85       25.59      7.36 o 
  -7   1   9        4.46        1.78      5.79 o 
  -6   1   9      115.26      105.91      8.19 o 
  -5   1   9       11.70       10.31      5.76 o 
  -4   1   9       96.58      137.92     11.41 o 
  -3   1   9       95.71       92.95      8.04 o 
  -2   1   9     1585.49     1567.52     24.10 o 
  -1   1   9     6168.85     6525.12     63.37 o 
   0   1   9      199.65      158.93      8.60 o 
   1   1   9      188.77      184.58      7.95 o 
   2   1   9      623.37      598.70     12.80 o 
   3   1   9      780.53      827.64     15.74 o 
   4   1   9      285.47      281.89     10.77 o 
   5   1   9      100.22       84.00      8.46 o 
   6   1   9       21.99        6.19      7.52 o 
   7   1   9       16.49        6.20      8.08 o 
   8   1   9       34.01       17.22     10.11 o 
   9   1   9      700.87      680.37     20.44 o 
  10   1   9       31.33       24.54     10.78 o 
  11   1   9      363.54      387.62     28.68 o 
  12   1   9       13.57       20.16     31.11 o 
  13   1   9       64.54      -23.49     29.79 o 
 -15   2   9        6.37       24.67     24.30 o 
 -14   2   9       38.05       12.59     28.76 o 
 -13   2   9       57.00       32.94     19.92 o 
 -12   2   9        0.83        7.44     18.87 o 
 -11   2   9       41.85       30.99     11.77 o 
 -10   2   9      892.31      847.43     26.97 o 
  -9   2   9      102.78       67.61     11.65 o 
  -8   2   9      485.31      512.02     19.10 o 
  -7   2   9      420.00      390.46     12.56 o 
  -6   2   9      774.73      736.52     13.53 o 
  -5   2   9       63.43       49.34      6.65 o 
  -4   2   9     2724.21     2686.43     31.09 o 
  -3   2   9     2896.63     2880.96     59.20 o 
  -2   2   9        2.18       -0.12      4.97 o 
  -1   2   9        0.09       -0.75      4.85 o 
   0   2   9      142.61      140.93      7.73 o 
   1   2   9     1115.12     1193.08     26.40 o 
   2   2   9      420.32      452.00     11.85 o 
   3   2   9     1181.81     1107.79     17.94 o 
   4   2   9      103.05      103.28     10.80 o 
   5   2   9      364.79      361.08     13.36 o 
   6   2   9      363.62      358.96     13.90 o 
   7   2   9       46.71       43.86     10.50 o 
   8   2   9     1044.32     1120.27     28.23 o 
   9   2   9      223.40      246.02     28.13 o 
  10   2   9       13.80       -1.89     29.57 o 
  11   2   9       73.94       75.26     29.87 o 
  12   2   9      134.21      134.78     25.38 o 
  13   2   9      166.08      207.81     42.88 o 
 -15   3   9        0.21       18.88     24.74 o 
 -14   3   9        1.63      -10.96     20.47 o 
 -13   3   9        8.43      -14.12     14.12 o 
 -12   3   9        1.74      -13.29     13.29 o 
 -11   3   9        3.10      -11.95     11.95 o 
 -10   3   9       25.95       48.65     18.03 o 
  -9   3   9     1507.73     1461.75     32.62 o 
  -8   3   9      455.95      455.95     18.82 o 
  -7   3   9      678.93      669.18     20.59 o 
  -6   3   9      704.78      699.58     20.03 o 
  -5   3   9      437.56      426.33     12.75 o 
  -4   3   9      325.33      369.90     11.83 o 
  -3   3   9      672.50      714.32     14.81 o 
  -2   3   9        0.94       -1.31      5.22 o 
  -1   3   9      330.58      304.39     15.99 o 
   0   3   9        8.91       -1.55      7.28 o 
   1   3   9       63.23       77.76     18.83 o 
   2   3   9      440.54      427.77     19.33 o 
   3   3   9       67.42       91.19     13.22 o 
   4   3   9      726.50      728.02     30.67 o 
   5   3   9     1182.37     1148.09     26.64 o 
   6   3   9       37.67       12.92      9.78 o 
   7   3   9      147.38      145.28     14.15 o 
   8   3   9      490.11      457.28     20.11 o 
   9   3   9        3.29       -1.44     14.77 o 
  10   3   9       46.42       48.62     18.50 o 
  11   3   9        5.03       -1.43     18.50 o 
  12   3   9        0.96        5.11     20.75 o 
  13   3   9        0.22      -13.26     23.53 o 
 -14   4   9       32.38       14.89     19.44 o 
 -13   4   9        6.23        4.14     15.51 o 
 -12   4   9       37.65       25.93     15.33 o 
 -11   4   9      376.53      373.86     23.35 o 
 -10   4   9      174.38      181.16     17.10 o 
  -9   4   9      179.86      199.49     16.47 o 
  -8   4   9      271.74      278.84     18.00 o 
  -7   4   9       59.03       73.43     11.60 o 
  -6   4   9      496.86      545.23     18.93 o 
  -5   4   9      168.51      176.53     14.39 o 
  -4   4   9      478.33      464.23     16.31 o 
  -3   4   9      184.25      201.92     10.08 o 
  -2   4   9        0.00       -6.69      6.69 o 
  -1   4   9      228.70      227.33     13.21 o 
   0   4   9      487.98      540.49     23.71 o 
   1   4   9       15.89        7.75      9.68 o 
   2   4   9      662.32      689.86     25.64 o 
   3   4   9        0.32        3.08      9.44 o 
   4   4   9      381.61      406.39     22.30 o 
   5   4   9       33.81       10.75     10.04 o 
   6   4   9      233.04      181.01     29.94 o 
   7   4   9      142.56      117.76     14.27 o 
   8   4   9       19.98       12.48     14.76 o 
   9   4   9        6.67      -14.82     14.82 o 
  10   4   9        7.10       16.29     17.72 o 
  11   4   9       37.26       13.83     19.17 o 
  12   4   9       45.03       46.01     29.06 o 
  13   4   9        0.00        3.85     24.27 o 
 -14   5   9      125.12      108.55     22.53 o 
 -13   5   9       34.62       35.14     18.73 o 
 -12   5   9       82.87       65.45     16.89 o 
 -11   5   9       20.12       15.94     14.25 o 
 -10   5   9       44.13       51.35     14.43 o 
  -9   5   9       18.12       33.82     13.03 o 
  -8   5   9      418.42      383.65     19.30 o 
  -7   5   9      872.82      848.47     34.50 o 
  -6   5   9      336.18      343.62     17.71 o 
  -5   5   9       21.24       14.05     11.37 o 
  -4   5   9       61.79       65.63      9.95 o 
  -3   5   9     2444.93     2507.74     41.34 o 
  -2   5   9        1.27        7.55      7.84 o 
  -1   5   9      186.10      191.98     20.30 o 
   0   5   9        2.60       -6.33      7.89 o 
   1   5   9       16.15        9.11     10.71 o 
   2   5   9      158.63      150.71     16.69 o 
   3   5   9       69.26       52.36     22.66 o 
   4   5   9      243.01      255.33     21.38 o 
   5   5   9     1274.15     1198.05     29.34 o 
   6   5   9       10.33       -8.53     15.42 o 
   7   5   9       69.57       49.95     16.20 o 
   8   5   9      567.77      571.52     32.99 o 
   9   5   9      257.76      343.10     30.11 o 
  10   5   9        0.25      -18.65     19.03 o 
  11   5   9       55.55       58.86     22.92 o 
  12   5   9        2.73       -1.94     22.20 o 
 -13   6   9       11.57       -8.11     19.62 o 
 -12   6   9        5.06       -1.00     16.16 o 
 -11   6   9      216.34      270.59     23.49 o 
 -10   6   9      149.31      146.00     19.15 o 
  -9   6   9      251.04      263.97     21.20 o 
  -8   6   9        8.59       -4.66     14.40 o 
  -7   6   9      416.61      346.21     23.10 o 
  -6   6   9      706.29      719.18     29.96 o 
  -5   6   9      146.88      128.76     22.55 o 
  -4   6   9       10.12       29.65     16.88 o 
  -3   6   9      227.76      207.18     20.79 o 
  -2   6   9      164.71      160.44     14.01 o 
  -1   6   9        7.04       -1.50      8.85 o 
   0   6   9      353.18      377.67     17.49 o 
   1   6   9      655.67      663.84     22.40 o 
   2   6   9        8.60        6.16      9.79 o 
   3   6   9     1357.29     1364.49     50.66 o 
   4   6   9       50.06       48.43     15.14 o 
   5   6   9       65.79       38.14     19.00 o 
   6   6   9      413.47      388.49     27.46 o 
   7   6   9      115.41      103.99     20.88 o 
   8   6   9      108.86      132.87     21.79 o 
   9   6   9       74.52       61.92     23.32 o 
  10   6   9       46.11       20.56     22.79 o 
  11   6   9      151.88      182.71     68.04 o 
 -12   7   9       16.22        5.61     23.42 o 
 -11   7   9        7.00       27.72     22.81 o 
 -10   7   9        4.13      -18.92     18.92 o 
  -9   7   9       65.13       72.54     20.65 o 
  -8   7   9       33.39       34.95     19.99 o 
  -7   7   9        3.68      -10.88     15.58 o 
  -6   7   9        3.56       19.70     15.61 o 
  -5   7   9      344.73      324.93     25.29 o 
  -4   7   9       17.48       -2.91     12.48 o 
  -3   7   9      472.81      512.49     19.76 o 
  -2   7   9       54.64       32.36     10.82 o 
  -1   7   9       81.96       74.84     18.98 o 
   0   7   9      104.39      126.14     14.77 o 
   1   7   9      442.15      424.65     19.49 o 
   2   7   9      262.03      269.49     18.36 o 
   3   7   9        1.00      -10.77     10.77 o 
   4   7   9        2.70       -4.95     11.24 o 
   5   7   9      203.51      175.55     21.87 o 
   6   7   9        2.32      -14.30     14.30 o 
   7   7   9      101.94      120.77     21.27 o 
   8   7   9       11.76      -20.42     24.41 o 
   9   7   9        4.71       17.94     21.46 o 
  10   7   9       23.49       -7.86     21.75 o 
 -11   8   9       43.32       48.65     27.80 o 
 -10   8   9      197.85      232.55     29.23 o 
  -9   8   9      108.88      130.75     24.87 o 
  -8   8   9       18.29        4.62     19.10 o 
  -7   8   9       71.34       65.47     20.07 o 
  -6   8   9        5.11       -8.16     16.12 o 
  -5   8   9      359.65      355.60     30.86 o 
  -4   8   9        0.89      -12.76     14.95 o 
  -3   8   9      147.99      136.04     19.63 o 
  -2   8   9      467.92      443.28     24.29 o 
  -1   8   9        3.60        2.19     10.43 o 
   0   8   9      415.76      442.02     20.83 o 
   1   8   9       32.39       15.69     12.14 o 
   2   8   9      887.37      866.13     26.96 o 
   3   8   9       24.05       16.31     12.45 o 
   4   8   9        0.47      -15.93     15.93 o 
   5   8   9        0.92      -15.92     15.92 o 
   6   8   9       21.65       39.85     18.26 o 
   7   8   9      209.26      212.74     27.67 o 
   8   8   9        0.79      -17.67     19.74 o 
   9   8   9       15.42      -17.72     20.64 o 
  -9   9   9       63.08      102.82     43.39 o 
  -8   9   9      233.39      247.41     39.86 o 
  -7   9   9      404.25      408.90     31.22 o 
  -6   9   9        3.57        0.88     19.09 o 
  -5   9   9        3.18        4.66     17.73 o 
  -4   9   9        7.49       -7.59     17.10 o 
  -3   9   9      127.48      170.33     23.43 o 
  -2   9   9      309.78      345.31     27.53 o 
  -1   9   9       71.80       83.37     22.32 o 
   0   9   9        1.37      -12.26     12.26 o 
   1   9   9      109.86       87.70     16.24 o 
   2   9   9      300.32      332.68     29.23 o 
   3   9   9      147.40      119.88     23.39 o 
   4   9   9      301.72      356.78     31.97 o 
   5   9   9       16.87       19.64     19.76 o 
   6   9   9        1.38      -18.45     19.20 o 
   7   9   9       41.51       30.11     29.74 o 
  -7  10   9       30.18       28.29     22.78 o 
  -6  10   9       43.66       63.78     24.47 o 
  -5  10   9       94.45       66.68     24.87 o 
  -4  10   9       43.84       56.30     20.97 o 
  -3  10   9       43.81       48.02     42.58 o 
  -2  10   9        1.77      -18.53     19.42 o 
  -1  10   9       72.51       59.41     33.23 o 
   0  10   9      145.42      120.27     18.43 o 
   1  10   9      159.90      187.28     66.29 o 
   2  10   9       71.17       97.41     23.02 o 
   3  10   9       87.40       94.53     23.16 o 
   4  10   9       29.16       19.25     24.95 o 
   5  10   9        2.52      -14.48     20.18 o 
  -2  11   9        5.47       -4.07     22.73 o 
  -1  11   9      103.33       61.93     24.98 o 
   0  11   9       58.14       80.84     41.68 o 
   1  11   9        0.58      -12.68     23.21 o 
 -15   0  10      422.73      399.53     52.81 o 
 -14   0  10      221.38       84.13     34.41 o 
 -13   0  10      110.24      104.55     32.01 o 
 -12   0  10      240.02      237.08     35.13 o 
 -11   0  10       35.17       16.73     20.97 o 
 -10   0  10        5.04        7.19     20.11 o 
  -9   0  10      887.99      914.19     28.33 o 
  -8   0  10        1.39       -5.34      9.72 o 
  -7   0  10       26.37       10.66      9.20 o 
  -6   0  10       94.19       73.97     11.33 o 
  -5   0  10       77.39       51.52     14.21 o 
  -4   0  10     5112.29     5183.17     98.73 o 
  -3   0  10      128.74      195.19     17.46 o 
  -2   0  10     1564.87     1484.30     51.67 o 
  -1   0  10     1291.38     1249.09     28.76 o 
   0   0  10     2331.80     2606.94     42.52 o 
   1   0  10     2330.97     2230.57     38.68 o 
   2   0  10      876.16      937.09     24.05 o 
   3   0  10      445.83      452.77     18.09 o 
   4   0  10      477.30      468.61     19.17 o 
   5   0  10     1350.67     1360.54     33.42 o 
   6   0  10      138.68      146.76     16.25 o 
   7   0  10      909.82      968.02     31.04 o 
   8   0  10      458.45      461.74     24.10 o 
   9   0  10       46.47       32.78     15.43 o 
  10   0  10      968.76      980.00     36.36 o 
  11   0  10       17.69       -7.45     21.48 o 
 -15   1  10       23.34       29.37     24.53 o 
 -14   1  10        0.30      -19.48     21.26 o 
 -13   1  10       65.13       59.42     21.49 o 
 -12   1  10       13.74       30.31     18.43 o 
 -11   1  10      333.66      327.57     27.49 o 
 -10   1  10      201.13      204.99     16.13 o 
  -9   1  10        8.39        5.47      9.16 o 
  -8   1  10       60.74       52.05      8.03 o 
  -7   1  10      261.29      267.19     11.86 o 
  -6   1  10       91.50       88.20      9.18 o 
  -5   1  10        0.14        1.10      5.48 o 
  -4   1  10        0.14        9.12      6.36 o 
  -3   1  10      478.39      453.27     14.09 o 
  -2   1  10      166.12      212.96     10.47 o 
  -1   1  10      390.88      372.84     11.97 o 
   0   1  10      729.25      831.32     15.56 o 
   1   1  10     2641.00     2703.50     34.20 o 
   2   1  10        0.00       -4.92      4.92 o 
   3   1  10       19.90       15.78      8.47 o 
   4   1  10       54.45       70.65      8.65 o 
   5   1  10      527.81      498.79     14.57 o 
   6   1  10        3.03        4.15      7.37 o 
   7   1  10       69.06       60.34      9.45 o 
   8   1  10      504.67      472.17     17.35 o 
   9   1  10       14.07       11.46     12.18 o 
  10   1  10        7.62        4.38     13.02 o 
  11   1  10      122.27      105.43     21.36 o 
  12   1  10        5.51      -17.55     31.67 o 
  13   1  10      111.69      -17.97     37.06 o 
 -15   2  10       55.66       20.47     24.17 o 
 -14   2  10       15.61       -5.04     19.52 o 
 -13   2  10      179.29      169.59     27.28 o 
 -12   2  10        1.22       -5.22     12.82 o 
 -11   2  10       75.84       96.13     14.59 o 
 -10   2  10        9.45       -0.68      9.88 o 
  -9   2  10       30.96       24.99     10.50 o 
  -8   2  10        2.50       12.04      9.11 o 
  -7   2  10       20.32       26.89      7.18 o 
  -6   2  10     1067.78     1047.86     19.75 o 
  -5   2  10        8.68        8.95      6.39 o 
  -4   2  10      826.13      853.34     16.89 o 
  -3   2  10      201.34      213.72     10.85 o 
  -2   2  10      667.76      681.14     23.46 o 
  -1   2  10      132.80      134.43     10.63 o 
   0   2  10      131.02      140.97      8.07 o 
   1   2  10       66.40       82.86      6.96 o 
   2   2  10       51.61       60.71      6.33 o 
   3   2  10        6.87       -1.40      6.23 o 
   4   2  10      125.01      120.50     22.29 o 
   5   2  10      149.01      152.64     13.23 o 
   6   2  10       66.24       49.45     11.42 o 
   7   2  10       24.79       23.96     12.28 o 
   8   2  10      582.07      571.84     34.38 o 
   9   2  10       92.98       84.39     21.97 o 
  10   2  10       26.68      -16.11     16.11 o 
  11   2  10      100.06      118.99     23.44 o 
  12   2  10      111.39       98.41     24.51 o 
  13   2  10        6.56       40.83     35.52 o 
 -14   3  10        3.57        3.52     21.38 o 
 -13   3  10        1.65       11.13     15.65 o 
 -12   3  10      127.05      159.03     18.91 o 
 -11   3  10      157.82      176.60     25.22 o 
 -10   3  10     1700.67     1569.03     35.31 o 
  -9   3  10      232.90      207.52     16.09 o 
  -8   3  10      400.18      403.19     22.49 o 
  -7   3  10      894.78      834.18     23.21 o 
  -6   3  10      230.00      222.04     14.47 o 
  -5   3  10      643.79      643.77     20.61 o 
  -4   3  10        3.82       -2.41      5.68 o 
  -3   3  10       17.39       10.05      5.70 o 
  -2   3  10       97.52       91.01     12.16 o 
  -1   3  10      264.47      255.56     10.96 o 
   0   3  10      530.05      556.04     22.75 o 
   1   3  10     1925.47     1955.17     41.08 o 
   2   3  10       32.55       17.23     10.19 o 
   3   3  10     2354.45     2394.23     39.03 o 
   4   3  10       77.33       63.64     12.56 o 
   5   3  10     1002.77     1046.63     26.71 o 
   6   3  10      308.30      271.19     17.54 o 
   7   3  10      229.29      217.33     16.75 o 
   8   3  10        3.73       -2.14     11.33 o 
   9   3  10      222.37      242.37     41.21 o 
  10   3  10      278.62      306.74     28.27 o 
  11   3  10       55.53       71.75     32.29 o 
  12   3  10        5.06      -22.21     22.21 o 
  13   3  10       16.54       -1.23     24.34 o 
 -14   4  10      151.80      154.10     30.98 o 
 -13   4  10      160.26      157.99     21.40 o 
 -12   4  10       41.06       35.04     14.74 o 
 -11   4  10      441.07      426.92     22.94 o 
 -10   4  10       53.01       43.08     18.00 o 
  -9   4  10      670.47      639.39     23.04 o 
  -8   4  10        8.04       -0.40     10.26 o 
  -7   4  10     2265.92     2204.08     38.95 o 
  -6   4  10        2.00        2.73      7.95 o 
  -5   4  10      441.57      403.77     13.39 o 
  -4   4  10        2.32       -4.82      7.80 o 
  -3   4  10      796.05      786.43     21.17 o 
  -2   4  10      838.12      810.12     21.67 o 
  -1   4  10      660.51      622.99     23.38 o 
   0   4  10     1208.35     1193.41     32.38 o 
   1   4  10      648.41      627.29     24.90 o 
   2   4  10       25.36       28.75     12.62 o 
   3   4  10     2378.59     2425.41     50.44 o 
   4   4  10      218.51      221.14     23.29 o 
   5   4  10      633.24      599.20     27.20 o 
   6   4  10     1555.87     1465.60     38.36 o 
   7   4  10      801.87      745.30     25.01 o 
   8   4  10       13.91        9.46     16.39 o 
   9   4  10       14.05       -7.76     15.70 o 
  10   4  10       14.81       18.08     20.00 o 
  11   4  10      126.15      112.98     24.90 o 
  12   4  10        1.37      -22.35     22.35 o 
 -13   5  10        1.06       -3.85     17.05 o 
 -12   5  10        3.69      -14.28     14.28 o 
 -11   5  10      176.34      190.38     20.03 o 
 -10   5  10       47.48       61.81     14.76 o 
  -9   5  10       90.17       94.67     19.44 o 
  -8   5  10        0.76       15.02     14.01 o 
  -7   5  10      343.23      343.74     22.37 o 
  -6   5  10       10.59       14.71     12.52 o 
  -5   5  10     1797.51     1733.28     49.51 o 
  -4   5  10       51.87       55.37      9.92 o 
  -3   5  10       59.19       68.58     10.51 o 
  -2   5  10      499.68      490.84     29.47 o 
  -1   5  10      311.25      340.94     26.68 o 
   0   5  10      285.25      275.90     16.91 o 
   1   5  10     1681.59     1674.15     66.65 o 
   2   5  10        0.26       -3.60     11.33 o 
   3   5  10      112.46      115.63     16.95 o 
   4   5  10       21.03       11.32     12.92 o 
   5   5  10      104.06       64.18     12.64 o 
   6   5  10        1.43       -2.12     10.70 o 
   7   5  10        0.18       -6.27     14.62 o 
   8   5  10      408.78      395.30     28.89 o 
   9   5  10        5.90        6.29     30.21 o 
  10   5  10        5.91       27.84     19.80 o 
  11   5  10       19.03        1.16     26.08 o 
 -13   6  10        1.23      -22.34     22.34 o 
 -12   6  10      163.94      208.06     28.14 o 
 -11   6  10        0.22      -18.75     18.75 o 
 -10   6  10      282.18      345.93     39.88 o 
  -9   6  10       42.77       14.37     16.46 o 
  -8   6  10       35.54       34.21     15.57 o 
  -7   6  10      153.64      127.52     19.81 o 
  -6   6  10       12.90       18.34     21.78 o 
  -5   6  10      306.36      335.10     23.43 o 
  -4   6  10      207.67      192.83     39.39 o 
  -3   6  10       83.04       77.71     11.34 o 
  -2   6  10        5.37       -2.54      9.18 o 
  -1   6  10        0.02        5.80     10.11 o 
   0   6  10       86.19       87.60     15.30 o 
   1   6  10      323.33      291.48     26.61 o 
   2   6  10     1250.79     1237.70     53.80 o 
   3   6  10      468.75      442.16     49.19 o 
   4   6  10      646.04      577.85     28.80 o 
   5   6  10        5.90       -1.92     16.97 o 
   6   6  10      115.99      123.54     15.94 o 
   7   6  10       30.08        5.13     16.63 o 
   8   6  10       13.83       -0.54     18.29 o 
   9   6  10        0.95       -5.84     18.85 o 
  10   6  10       21.53       -4.70     51.03 o 
  11   6  10        2.54       -0.96     23.09 o 
 -12   7  10       10.12        8.31     19.94 o 
 -11   7  10      273.90      303.50     30.68 o 
 -10   7  10        4.85      -18.75     18.75 o 
  -9   7  10        5.09        3.29     18.66 o 
  -8   7  10      285.24      339.09     36.80 o 
  -7   7  10      198.41      275.82     24.95 o 
  -6   7  10       31.12       25.20     16.51 o 
  -5   7  10      371.91      395.12     25.30 o 
  -4   7  10        8.78       13.29     21.93 o 
  -3   7  10        3.10        6.08     13.41 o 
  -2   7  10        3.29       -4.56     10.24 o 
  -1   7  10      562.11      591.46     22.05 o 
   0   7  10        0.48        1.34      9.84 o 
   1   7  10      739.22      771.05     35.60 o 
   2   7  10       84.51       80.42     13.12 o 
   3   7  10       18.49       14.48     11.59 o 
   4   7  10      240.50      237.18     19.61 o 
   5   7  10      137.02      202.44     23.07 o 
   6   7  10        8.73       11.35     16.33 o 
   7   7  10      182.47      163.04     24.14 o 
   8   7  10       89.40       73.22     22.56 o 
   9   7  10        4.58        5.97     25.76 o 
  10   7  10       18.56       25.35     26.02 o 
 -10   8  10       26.21        5.22     22.37 o 
  -9   8  10      312.43      345.88     32.70 o 
  -8   8  10        9.65       -7.40     24.03 o 
  -7   8  10       59.77       57.21     22.79 o 
  -6   8  10       32.12       16.53     17.12 o 
  -5   8  10       41.53       14.11     25.16 o 
  -4   8  10        0.95       28.94     16.66 o 
  -3   8  10       13.79       23.35     15.14 o 
  -2   8  10        7.52       24.35     11.13 o 
  -1   8  10      137.06      124.39     21.06 o 
   0   8  10       60.58       47.64     12.78 o 
   1   8  10       53.49       28.35     12.92 o 
   2   8  10        1.63        9.20     13.16 o 
   3   8  10      195.70      245.76     33.63 o 
   4   8  10       24.06        7.69     20.80 o 
   5   8  10      332.13      317.51     29.40 o 
   6   8  10       24.79       31.07     23.28 o 
   7   8  10       30.87       35.74     21.86 o 
   8   8  10       46.86       48.99     21.76 o 
  -9   9  10       15.28       39.57     43.78 o 
  -8   9  10       73.86       32.02     22.05 o 
  -7   9  10        3.42        5.87     25.61 o 
  -6   9  10       21.26        4.60     23.69 o 
  -5   9  10       86.77       57.31     21.18 o 
  -4   9  10      161.86      200.77     47.14 o 
  -3   9  10       66.90       46.69     20.52 o 
  -2   9  10        2.99       11.09     18.51 o 
  -1   9  10      143.34      134.73     16.50 o 
   0   9  10      162.72      153.84     23.33 o 
   1   9  10        8.43        5.81     14.02 o 
   2   9  10       21.85       23.76     19.26 o 
   3   9  10      155.34      163.22     28.63 o 
   4   9  10      160.42      174.31     25.52 o 
   5   9  10        8.18       16.67     37.15 o 
   6   9  10        0.39        8.50     21.05 o 
   7   9  10        2.49        7.88     23.47 o 
  -6  10  10       34.12      -19.92     22.61 o 
  -5  10  10       80.02       60.96     47.07 o 
  -4  10  10        1.89      -14.68     32.03 o 
  -3  10  10      480.87      497.60     35.33 o 
  -2  10  10       60.05       47.00     21.85 o 
  -1  10  10        1.20       -3.48     21.15 o 
   0  10  10      293.68      281.35     22.97 o 
   1  10  10       44.43       51.40     21.06 o 
   2  10  10      206.83      220.69     39.69 o 
   3  10  10      170.64      162.15     27.05 o 
   4  10  10       42.85       40.20     23.15 o 
 -15   1  11      315.01      391.90     39.28 o 
 -14   1  11        7.38        6.63     21.86 o 
 -13   1  11        7.38      -11.15     34.90 o 
 -12   1  11        2.52       15.77     18.38 o 
 -11   1  11       63.79       61.25     17.63 o 
 -10   1  11      286.16      266.52     17.02 o 
  -9   1  11       91.12       47.23     10.85 o 
  -8   1  11       16.27       12.20      7.49 o 
  -7   1  11      938.79      915.10     17.12 o 
  -6   1  11      532.84      504.29     15.22 o 
  -5   1  11      762.16      722.82     21.23 o 
  -4   1  11     2373.38     2368.54     35.05 o 
  -3   1  11     1104.86     1150.67     22.60 o 
  -2   1  11       31.00       28.62      7.23 o 
  -1   1  11      167.86      177.29     10.91 o 
   0   1  11       20.13       17.82      5.94 o 
   1   1  11      725.02      770.47     15.62 o 
   2   1  11      329.95      359.42     14.71 o 
   3   1  11      269.65      295.70     11.75 o 
   4   1  11       62.67       43.05     10.02 o 
   5   1  11       13.50        9.54      7.83 o 
   6   1  11      245.37      287.39     17.90 o 
   7   1  11      707.80      688.27     23.14 o 
   8   1  11      502.82      452.76     20.36 o 
   9   1  11       40.42       28.49     13.28 o 
  10   1  11      161.49      162.26     18.33 o 
  11   1  11        0.02       14.66     29.29 o 
 -14   2  11       12.59       -7.73     21.21 o 
 -13   2  11      345.19      412.39     46.86 o 
 -12   2  11      116.00      106.12     22.01 o 
 -11   2  11       29.61        4.76     12.24 o 
 -10   2  11      389.98      314.26     20.53 o 
  -9   2  11      391.72      396.41     18.91 o 
  -8   2  11       15.91        5.14      9.56 o 
  -7   2  11     2959.67     2764.60     57.10 o 
  -6   2  11       17.00       12.44      6.92 o 
  -5   2  11        2.04       -0.50      6.03 o 
  -4   2  11      124.92      107.21      8.67 o 
  -3   2  11        1.03        1.68      6.46 o 
  -2   2  11      374.38      372.65     17.96 o 
  -1   2  11      309.08      296.41     11.40 o 
   0   2  11     1862.33     1819.39     26.50 o 
   1   2  11      185.42      206.79     16.73 o 
   2   2  11       62.72       68.17     10.10 o 
   3   2  11     2410.33     2409.96     39.13 o 
   4   2  11      828.48      773.94     22.46 o 
   5   2  11       51.90       40.24     12.05 o 
   6   2  11       24.14        2.44     10.59 o 
   7   2  11      102.72      121.31     14.81 o 
   8   2  11        0.68       12.57     12.37 o 
   9   2  11       12.29        0.96     12.89 o 
  10   2  11      560.50      576.06     42.56 o 
  11   2  11       49.03       16.84     37.53 o 
  12   2  11      121.92      149.64     27.45 o 
 -14   3  11        0.62      -21.37     21.37 o 
 -13   3  11       15.88        7.59     15.83 o 
 -12   3  11        5.60        4.87     13.91 o 
 -11   3  11       26.90       20.18     12.78 o 
 -10   3  11       75.61       52.08     13.19 o 
  -9   3  11      571.93      516.90     21.67 o 
  -8   3  11      961.42      906.95     26.45 o 
  -7   3  11      244.26      252.11     16.32 o 
  -6   3  11      248.11      277.51     15.87 o 
  -5   3  11       69.52       63.77      8.39 o 
  -4   3  11      776.40      773.46     21.85 o 
  -3   3  11       68.79       71.93     10.18 o 
  -2   3  11       76.16       82.99     12.72 o 
  -1   3  11     1021.73     1026.21     29.41 o 
   0   3  11      254.67      249.73     17.77 o 
   1   3  11      278.81      276.65     18.92 o 
   2   3  11       24.70       29.14     25.42 o 
   3   3  11     1405.23     1374.24     29.81 o 
   4   3  11      363.20      365.16     22.68 o 
   5   3  11       98.44       82.50     12.78 o 
   6   3  11       50.20       21.95     12.59 o 
   7   3  11      532.60      537.13     22.35 o 
   8   3  11       15.66       21.66     13.27 o 
   9   3  11       11.21       14.08     16.36 o 
  10   3  11       25.03        6.97     18.90 o 
  11   3  11       69.12       46.98     24.89 o 
  12   3  11      149.53      182.26     29.86 o 
 -14   4  11       22.59       16.27     19.24 o 
 -13   4  11      131.95      105.37     19.42 o 
 -12   4  11       10.12        6.22     14.43 o 
 -11   4  11       69.72      106.06     20.39 o 
 -10   4  11      210.47      193.68     18.51 o 
  -9   4  11      748.30      703.29     38.94 o 
  -8   4  11     1591.33     1516.49     33.76 o 
  -7   4  11       60.59       56.80     11.72 o 
  -6   4  11       34.82       25.93     13.09 o 
  -5   4  11      199.39      203.82     14.27 o 
  -4   4  11      947.72      950.63     23.79 o 
  -3   4  11      249.61      236.04     14.88 o 
  -2   4  11      139.83      150.12     18.49 o 
  -1   4  11      295.98      288.78     18.95 o 
   0   4  11       16.66       11.70     10.73 o 
   1   4  11        0.64       -4.10     10.92 o 
   2   4  11      105.05       85.16     17.27 o 
   3   4  11        8.10       14.11     16.37 o 
   4   4  11     3264.00     3100.40     49.26 o 
   5   4  11      613.37      582.19     22.22 o 
   6   4  11      110.32      116.44     16.84 o 
   7   4  11      268.71      254.19     20.66 o 
   8   4  11        0.12       -8.05     15.70 o 
   9   4  11      187.38      227.87     28.54 o 
  10   4  11      187.36      204.84     40.29 o 
  11   4  11        2.92       -4.76     23.09 o 
  12   4  11        0.14       -0.97     24.52 o 
 -13   5  11       35.37      -14.04     18.02 o 
 -12   5  11       23.33       23.92     20.78 o 
 -11   5  11      380.50      428.10     33.14 o 
 -10   5  11        8.21        6.11     16.62 o 
  -9   5  11      191.46      196.85     23.10 o 
  -8   5  11       64.23       50.57     13.29 o 
  -7   5  11        1.05      -10.28     12.49 o 
  -6   5  11        5.96        2.78     13.28 o 
  -5   5  11     1801.87     1808.40    114.30 o 
  -4   5  11     1840.82     1845.30     44.51 o 
  -3   5  11        2.23       -8.94      8.94 o 
  -2   5  11      250.24      253.34     15.94 o 
  -1   5  11      733.64      734.65     22.69 o 
   0   5  11      881.33      903.71     25.45 o 
   1   5  11       29.03       41.39     12.85 o 
   2   5  11       10.57        9.21     12.59 o 
   3   5  11        0.30      -12.10     12.10 o 
   4   5  11      110.69      143.66     19.33 o 
   5   5  11        1.33      -11.13     15.32 o 
   6   5  11      121.34      158.97     16.82 o 
   7   5  11     1153.60     1143.66     31.89 o 
   8   5  11       16.69       22.77     22.90 o 
   9   5  11        4.82        3.14     27.07 o 
  10   5  11       22.08       26.42     20.57 o 
  11   5  11       46.22       67.43     26.54 o 
 -12   6  11       53.29       71.08     30.32 o 
 -11   6  11        4.55       19.92     19.39 o 
 -10   6  11        7.86      -13.94     13.94 o 
  -9   6  11      294.89      292.93     31.39 o 
  -8   6  11       79.39       93.09     20.11 o 
  -7   6  11      413.77      416.73     28.18 o 
  -6   6  11      140.00      128.89     21.53 o 
  -5   6  11       18.48       -4.99     12.89 o 
  -4   6  11      200.73      155.17     18.63 o 
  -3   6  11     1018.07      926.93     25.65 o 
  -2   6  11      365.38      335.48     18.12 o 
  -1   6  11      217.38      237.30     17.20 o 
   0   6  11       12.36       12.38     13.06 o 
   1   6  11        0.09       11.12     10.58 o 
   2   6  11      223.51      226.49     27.18 o 
   3   6  11       34.07       33.71     15.71 o 
   4   6  11       98.94       80.15     18.17 o 
   5   6  11        0.88      -14.32     14.60 o 
   6   6  11      186.35      168.36     22.53 o 
   7   6  11       69.75       65.98     19.97 o 
   8   6  11       19.75        8.43     32.99 o 
   9   6  11      311.49      399.98     35.71 o 
  10   6  11       75.67       89.75     26.65 o 
 -11   7  11        0.58       -1.60     21.50 o 
 -10   7  11       52.22       69.59     23.50 o 
  -9   7  11       80.38       76.85     21.63 o 
  -8   7  11       91.19       68.40     21.03 o 
  -7   7  11      303.89      369.01     29.57 o 
  -6   7  11       77.57       69.79     18.25 o 
  -5   7  11        0.21       -9.59     14.09 o 
  -4   7  11      150.72      144.65     20.05 o 
  -3   7  11       98.95       67.11     18.70 o 
  -2   7  11        3.84       -7.52     11.06 o 
  -1   7  11      143.88      132.65     18.39 o 
   0   7  11       28.57       26.26     12.09 o 
   1   7  11       70.02       54.04     14.47 o 
   2   7  11      224.32      253.89     19.51 o 
   3   7  11        6.27       15.09     12.25 o 
   4   7  11        0.63       -9.60     12.76 o 
   5   7  11        1.01        3.61     17.63 o 
   6   7  11       52.48       44.76     18.64 o 
   7   7  11        8.69        3.38     18.03 o 
   8   7  11        3.74       24.97     19.91 o 
   9   7  11        9.15       44.43     23.46 o 
 -10   8  11       33.22       28.47     25.23 o 
  -9   8  11       47.44       49.57     22.60 o 
  -8   8  11      173.41      179.04     27.16 o 
  -7   8  11       84.46       99.67     22.81 o 
  -6   8  11        6.01       -1.74     17.21 o 
  -5   8  11        0.66        7.18     24.48 o 
  -4   8  11       91.20       59.85     20.61 o 
  -3   8  11       99.89       87.00     18.57 o 
  -2   8  11        2.25       -9.78     18.62 o 
  -1   8  11      116.51      137.71     25.87 o 
   0   8  11        8.89       16.43     12.63 o 
   1   8  11       53.77       11.38     13.52 o 
   2   8  11      183.73      187.46     18.92 o 
   3   8  11        7.22       17.79     14.06 o 
   4   8  11      129.53      124.66     26.96 o 
   5   8  11        0.38        3.92     17.15 o 
   6   8  11        0.17       -0.53     18.68 o 
   7   8  11        0.52       -5.32     19.48 o 
   8   8  11       34.63       16.09     21.81 o 
  -8   9  11        1.23       10.69     22.01 o 
  -7   9  11       41.39       26.36     20.89 o 
  -6   9  11       11.58      -19.67     19.67 o 
  -5   9  11       82.61       98.35     23.73 o 
  -4   9  11        5.29       11.49     20.22 o 
  -3   9  11       89.13       79.46     21.25 o 
  -2   9  11       12.35       12.37     18.83 o 
  -1   9  11      107.92      118.32     23.69 o 
   0   9  11      176.76      207.14     19.91 o 
   1   9  11      250.87      230.41     20.58 o 
   2   9  11       37.06       71.51     20.40 o 
   3   9  11        7.89       34.18     20.48 o 
   4   9  11       10.23        7.65     19.28 o 
   5   9  11        3.20      -20.84     20.84 o 
   6   9  11        2.62        3.86     21.11 o 
  -5  10  11       64.99       50.94     33.27 o 
  -4  10  11        4.02       37.31     23.06 o 
  -3  10  11       14.12       -0.79     22.16 o 
  -2  10  11       18.87      -17.28     28.35 o 
  -1  10  11       16.09        8.02     22.86 o 
   0  10  11       73.74       75.16     36.55 o 
   1  10  11       82.84       78.58     24.92 o 
   2  10  11       17.63      -17.78     29.12 o 
   3  10  11       26.11        2.81     21.54 o 
 -14   0  12        6.85       14.89     31.45 o 
 -13   0  12      176.23      287.32     42.15 o 
 -12   0  12       20.28       11.51     27.17 o 
 -11   0  12     1155.80     1097.34     56.83 o 
 -10   0  12        0.06       24.35     21.48 o 
  -9   0  12       67.88       57.81     13.88 o 
  -8   0  12      244.42      232.49     17.51 o 
  -7   0  12     1118.95     1223.10     32.70 o 
  -6   0  12       39.57       26.81     10.97 o 
  -5   0  12     2637.31     2484.92     66.20 o 
  -4   0  12       67.45       66.37     11.69 o 
  -3   0  12      915.20     1025.22     61.15 o 
  -2   0  12     1286.93     1227.19     31.88 o 
  -1   0  12      357.68      396.71     17.54 o 
   0   0  12     1580.61     1636.26     34.79 o 
   1   0  12       84.60       93.25     11.87 o 
   2   0  12      643.24      739.63     23.52 o 
   3   0  12        0.34       -0.31      9.67 o 
   4   0  12     1485.46     1511.43     36.04 o 
   5   0  12        1.16       10.30     12.07 o 
   6   0  12      470.29      495.40     24.27 o 
   7   0  12      917.05     1029.26     50.41 o 
   8   0  12        7.01       -6.12     19.90 o 
   9   0  12       34.74       47.72     27.13 o 
  10   0  12      452.37      371.89     42.11 o 
  11   0  12        4.03      -21.91     25.85 o 
 -14   1  12      188.02      165.07     29.49 o 
 -13   1  12       50.61       18.57     20.69 o 
 -12   1  12        0.49       21.26     19.30 o 
 -11   1  12       34.08       23.24     20.80 o 
 -10   1  12      228.77      231.24     17.35 o 
  -9   1  12        2.19        7.00     10.36 o 
  -8   1  12      422.32      408.99     15.85 o 
  -7   1  12        0.01        3.51      6.35 o 
  -6   1  12       23.36       22.97      7.51 o 
  -5   1  12     1032.71      968.76     20.12 o 
  -4   1  12        0.20        9.66      6.27 o 
  -3   1  12      439.08      420.57     14.88 o 
  -2   1  12      768.42      673.89     17.61 o 
  -1   1  12       79.26       89.56      8.43 o 
   0   1  12       49.96       47.11      7.07 o 
   1   1  12       89.40      112.21      8.74 o 
   2   1  12      978.71      994.50     18.99 o 
   3   1  12        1.96       -4.82      8.52 o 
   4   1  12      424.99      451.94     18.23 o 
   5   1  12        4.63       -9.60      9.60 o 
   6   1  12      297.84      322.67     26.08 o 
   7   1  12        0.07       -1.28     11.00 o 
   8   1  12      126.19      133.70     16.15 o 
   9   1  12       61.85       64.57     17.60 o 
  10   1  12       17.69       -4.14     17.57 o 
  11   1  12       14.92       -0.34     26.88 o 
 -14   2  12       25.18        4.67     25.12 o 
 -13   2  12        3.83      -10.51     20.08 o 
 -12   2  12        2.25      -10.70     18.26 o 
 -11   2  12        1.80        0.27     11.90 o 
 -10   2  12        2.03       10.44     11.85 o 
  -9   2  12      102.52       98.99     13.10 o 
  -8   2  12      809.39      808.91     24.28 o 
  -7   2  12      320.83      311.42     16.09 o 
  -6   2  12      104.42      113.10     10.11 o 
  -5   2  12       50.56       58.41      9.15 o 
  -4   2  12      556.24      576.01     17.56 o 
  -3   2  12      545.49      555.67     16.81 o 
  -2   2  12      607.87      631.58     17.15 o 
  -1   2  12        0.01       -1.34      9.27 o 
   0   2  12      197.26      244.11     18.25 o 
   1   2  12       43.02       39.83      9.32 o 
   2   2  12        9.02       -7.71      7.71 o 
   3   2  12      758.69      686.91     21.67 o 
   4   2  12       81.15       87.74     13.75 o 
   5   2  12      385.64      371.18     18.24 o 
   6   2  12      339.84      354.36     18.91 o 
   7   2  12      247.25      214.30     18.11 o 
   8   2  12       85.73       61.68     14.44 o 
   9   2  12        9.35        2.13     14.07 o 
  10   2  12      150.89      111.52     23.42 o 
  11   2  12        0.24      -19.49     19.49 o 
  12   2  12       81.80      159.75     37.32 o 
 -14   3  12       58.39       37.79     25.43 o 
 -13   3  12      103.48       98.08     25.29 o 
 -12   3  12      137.98      118.96     25.01 o 
 -11   3  12       91.62       93.92     16.63 o 
 -10   3  12      137.81      140.10     17.43 o 
  -9   3  12        4.32       -9.29     10.32 o 
  -8   3  12        0.12        1.19     10.94 o 
  -7   3  12      881.24      908.42     26.97 o 
  -6   3  12      138.47      158.00     12.27 o 
  -5   3  12      871.03      903.25     24.16 o 
  -4   3  12      741.57      741.63     21.75 o 
  -3   3  12     1017.74     1039.28     40.68 o 
  -2   3  12      575.09      605.68     24.21 o 
  -1   3  12      606.08      609.10     24.91 o 
   0   3  12        5.77       -2.32     10.55 o 
   1   3  12      530.76      513.57     23.28 o 
   2   3  12      267.44      275.26     17.36 o 
   3   3  12      103.34      119.95     13.79 o 
   4   3  12     1074.24     1041.71     27.68 o 
   5   3  12      288.93      303.26     31.74 o 
   6   3  12      965.32      896.55     27.39 o 
   7   3  12      222.76      221.21     22.74 o 
   8   3  12      503.96      510.64     23.32 o 
   9   3  12      109.70       99.37     21.79 o 
  10   3  12       38.60       34.59     20.19 o 
  11   3  12        1.29        6.33     28.33 o 
  12   3  12       49.62       36.46     28.33 o 
 -13   4  12       70.36       68.50     19.53 o 
 -12   4  12      171.10      202.32     24.83 o 
 -11   4  12       61.09       70.19     16.74 o 
 -10   4  12      192.16      196.97     24.86 o 
  -9   4  12      157.90      162.14     20.44 o 
  -8   4  12        2.32      -12.23     12.23 o 
  -7   4  12     1044.29     1053.23    108.89 o 
  -6   4  12      426.49      419.70     32.84 o 
  -5   4  12      126.81      117.78     16.78 o 
  -4   4  12     1268.24     1246.87     30.99 o 
  -3   4  12      354.81      345.93     16.84 o 
  -2   4  12      629.93      596.86     20.57 o 
  -1   4  12      423.47      354.51     21.18 o 
   0   4  12      735.83      754.02     28.30 o 
   1   4  12      821.70      787.58     38.22 o 
   2   4  12      744.83      706.63     28.17 o 
   3   4  12     1497.60     1445.49     49.27 o 
   4   4  12     3557.73     3436.94     79.50 o 
   5   4  12      804.41      796.80     46.04 o 
   6   4  12      872.94      816.98     37.74 o 
   7   4  12        2.94        5.64     15.31 o 
   8   4  12       51.30       66.13     15.84 o 
   9   4  12      472.72      449.99     31.32 o 
  10   4  12      443.81      457.35     34.43 o 
  11   4  12       25.37       42.44     50.52 o 
 -13   5  12        2.65      -13.54     22.02 o 
 -12   5  12       88.82       81.48     23.69 o 
 -11   5  12        1.08       17.51     19.06 o 
 -10   5  12       18.37       28.51     18.83 o 
  -9   5  12      253.21      235.33     25.56 o 
  -8   5  12       20.40        5.23     15.91 o 
  -7   5  12      248.78      260.91     22.63 o 
  -6   5  12      547.80      540.50     46.28 o 
  -5   5  12       83.14       47.91     15.51 o 
  -4   5  12        2.35        0.58      9.74 o 
  -3   5  12      287.19      316.90     17.93 o 
  -2   5  12      560.78      558.41     20.90 o 
  -1   5  12      405.85      404.93     21.00 o 
   0   5  12      807.82      815.81     63.44 o 
   1   5  12      250.89      253.25     22.33 o 
   2   5  12     1644.20     1583.57     43.44 o 
   3   5  12      416.34      408.47     24.58 o 
   4   5  12      144.30      125.32     14.80 o 
   5   5  12      148.78      171.74     17.44 o 
   6   5  12        1.13        2.04     12.91 o 
   7   5  12      216.92      185.54     19.50 o 
   8   5  12      124.39      143.09     28.27 o 
   9   5  12       43.15       29.26     21.41 o 
  10   5  12        2.56      -10.62     22.50 o 
 -12   6  12       13.55       -6.36     29.81 o 
 -11   6  12       69.66       85.69     18.88 o 
 -10   6  12        7.53       25.68     19.50 o 
  -9   6  12       99.75       76.31     19.86 o 
  -8   6  12      247.10      307.00     27.00 o 
  -7   6  12       60.85       52.47     17.30 o 
  -6   6  12      136.45      155.34     21.41 o 
  -5   6  12       53.88       36.99     17.65 o 
  -4   6  12      247.98      252.85     22.92 o 
  -3   6  12       87.21       85.97     13.05 o 
  -2   6  12      281.21      306.19     19.24 o 
  -1   6  12      120.39       94.53     13.54 o 
   0   6  12       21.17       21.42     10.88 o 
   1   6  12        0.52        1.88     10.41 o 
   2   6  12      146.56      113.09     18.92 o 
   3   6  12       20.34       35.89     15.19 o 
   4   6  12        5.19       -4.16     14.68 o 
   5   6  12        6.16       -5.31     14.10 o 
   6   6  12       41.53       21.14     15.18 o 
   7   6  12       32.42       -5.86     17.66 o 
   8   6  12        4.20      -18.53     18.53 o 
   9   6  12       65.71       75.33     26.08 o 
  10   6  12        1.09       -4.46     24.06 o 
 -11   7  12       84.09      101.32     28.31 o 
 -10   7  12      411.01      453.60     53.02 o 
  -9   7  12      245.86      272.03     37.60 o 
  -8   7  12      109.70      154.00     24.06 o 
  -7   7  12       17.21       16.40     18.08 o 
  -6   7  12      123.64      109.26     20.13 o 
  -5   7  12       42.89       38.23     36.87 o 
  -4   7  12      247.09      283.48     24.83 o 
  -3   7  12       26.05        4.21     14.76 o 
  -2   7  12       16.26        8.08     11.95 o 
  -1   7  12       23.18       40.77     13.36 o 
   0   7  12        0.97       -0.48     11.61 o 
   1   7  12       16.59       13.48     12.87 o 
   2   7  12      733.16      666.00     31.69 o 
   3   7  12       21.72       18.57     14.36 o 
   4   7  12       62.75       66.79     14.67 o 
   5   7  12       22.75        4.00     19.45 o 
   6   7  12       15.05       34.53     18.96 o 
   7   7  12       53.90       72.68     23.23 o 
   8   7  12       26.70       10.44     22.94 o 
  -9   8  12       37.88       18.80     22.56 o 
  -8   8  12       16.20       12.69     22.32 o 
  -7   8  12       45.10       27.27     20.39 o 
  -6   8  12      166.54      190.95     33.47 o 
  -5   8  12      119.19      130.45     22.94 o 
  -4   8  12       19.62      -11.11     17.69 o 
  -3   8  12       45.93       28.35     17.34 o 
  -2   8  12        0.51       -8.65     15.77 o 
  -1   8  12      212.29      212.19     18.63 o 
   0   8  12      143.45      169.78     18.19 o 
   1   8  12       20.31       15.28     17.73 o 
   2   8  12       40.61       25.15     14.61 o 
   3   8  12       21.51        4.94     13.87 o 
   4   8  12       23.99       41.06     19.04 o 
   5   8  12        3.99       -9.82     18.13 o 
   6   8  12        0.01       -7.99     33.49 o 
   7   8  12       37.31       42.92     22.24 o 
  -7   9  12        0.07      -11.20     21.71 o 
  -6   9  12       27.10       16.79     21.35 o 
  -5   9  12        0.09        0.18     20.45 o 
  -4   9  12        6.39        1.28     21.46 o 
  -3   9  12        0.12       28.91     20.92 o 
  -2   9  12       14.80       18.97     19.58 o 
  -1   9  12        2.08      -11.78     19.58 o 
   0   9  12       26.75       11.37     14.69 o 
   1   9  12       81.43       71.63     16.65 o 
   2   9  12       13.93        7.64     15.90 o 
   3   9  12      173.07      192.44     27.83 o 
   4   9  12        0.00      -20.00     20.00 o 
   5   9  12        7.08      -12.25     20.78 o 
  -4  10  12        0.55      -21.56     21.56 o 
  -3  10  12        8.14       -5.41     23.99 o 
  -2  10  12       69.22       30.44     21.74 o 
  -1  10  12       63.15       83.70     25.09 o 
   0  10  12       99.84      104.90     37.38 o 
   1  10  12      115.64      126.09     26.75 o 
   2  10  12        5.49       10.78     30.13 o 
 -14   1  13       39.98       35.56     23.64 o 
 -13   1  13       33.76       33.30     21.68 o 
 -12   1  13      343.11      436.02     34.14 o 
 -11   1  13      215.37      166.65     52.70 o 
 -10   1  13      110.13       89.63     14.59 o 
  -9   1  13      495.73      464.96     19.77 o 
  -8   1  13      457.70      499.80     19.78 o 
  -7   1  13      191.35      185.39     16.80 o 
  -6   1  13        1.07        2.92      7.51 o 
  -5   1  13       18.45       15.57      8.89 o 
  -4   1  13       19.34       16.72      8.47 o 
  -3   1  13      976.53      986.34     22.86 o 
  -2   1  13        5.31        2.59      6.50 o 
  -1   1  13     1473.48     1457.46     33.03 o 
   0   1  13       53.69       58.51      9.69 o 
   1   1  13        0.28        6.35      8.13 o 
   2   1  13     1376.43     1418.39     32.87 o 
   3   1  13      205.94      209.83     15.16 o 
   4   1  13      105.25      130.81     13.67 o 
   5   1  13      170.33      184.58     15.91 o 
   6   1  13        0.01        2.86     10.59 o 
   7   1  13      122.65       88.08     15.04 o 
   8   1  13      178.15      196.14     23.93 o 
   9   1  13       67.76       48.13     19.35 o 
  10   1  13       31.56       35.74     20.37 o 
  11   1  13      109.17      104.80     32.10 o 
 -14   2  13       34.62       14.72     27.35 o 
 -13   2  13        7.78       37.06     22.27 o 
 -12   2  13       44.19       40.57     19.55 o 
 -11   2  13      143.09      155.11     27.23 o 
 -10   2  13       88.36       94.43     14.58 o 
  -9   2  13     1941.18     1816.70     37.51 o 
  -8   2  13      692.45      609.69     21.99 o 
  -7   2  13      179.53      158.56     14.27 o 
  -6   2  13     2468.79     2457.20     52.49 o 
  -5   2  13     1894.47     1927.84     34.21 o 
  -4   2  13      100.45      114.27     30.21 o 
  -3   2  13      518.10      460.08     53.26 o 
  -2   2  13        3.06        6.07     10.45 o 
  -1   2  13       64.43       42.62     12.37 o 
   0   2  13     1226.99     1247.48     28.93 o 
   1   2  13      678.50      663.09     21.74 o 
   2   2  13       14.85       20.88     11.51 o 
   3   2  13      160.09      155.66     18.81 o 
   4   2  13     1342.28     1298.19     32.11 o 
   5   2  13      449.17      425.98     19.99 o 
   6   2  13     2264.59     2329.24     43.58 o 
   7   2  13       12.99       16.33     12.21 o 
   8   2  13       71.27       67.24     15.24 o 
   9   2  13       79.42       82.31     17.87 o 
  10   2  13       51.75       52.47     26.88 o 
  11   2  13       21.18       40.78     32.18 o 
 -13   3  13       29.82       27.19     23.52 o 
 -12   3  13        4.24        5.62     15.09 o 
 -11   3  13        0.71       -3.16     14.52 o 
 -10   3  13        1.72        5.41     12.73 o 
  -9   3  13       25.58       34.29     12.65 o 
  -8   3  13        4.34       -1.23     12.66 o 
  -7   3  13      350.33      314.07     22.60 o 
  -6   3  13      208.57      237.18     21.28 o 
  -5   3  13      665.94      660.32     22.10 o 
  -4   3  13      622.39      612.53     22.73 o 
  -3   3  13      390.02      387.44     22.53 o 
  -2   3  13     1347.45     1297.43     35.54 o 
  -1   3  13      158.15      147.01     18.38 o 
   0   3  13       85.06       75.10     14.58 o 
   1   3  13      175.79      178.67     17.83 o 
   2   3  13       37.76       32.79     11.52 o 
   3   3  13        7.54        0.57     13.14 o 
   4   3  13      211.38      188.75     16.40 o 
   5   3  13       21.86        0.08     10.74 o 
   6   3  13       62.58       60.35     26.99 o 
   7   3  13       42.24       30.82     14.46 o 
   8   3  13        5.82       -6.07     14.04 o 
   9   3  13        0.01      -18.26     18.26 o 
  10   3  13       96.57      109.67     25.00 o 
  11   3  13       55.59       52.36     25.61 o 
 -13   4  13        6.97       18.11     23.75 o 
 -12   4  13       32.10       71.44     21.97 o 
 -11   4  13        0.12      -11.85     17.66 o 
 -10   4  13       23.02       17.35     16.40 o 
  -9   4  13       13.23       14.53     14.24 o 
  -8   4  13        2.47       -2.16     11.48 o 
  -7   4  13      528.98      487.62     27.10 o 
  -6   4  13       54.75       68.67     16.52 o 
  -5   4  13       39.31       31.50     17.37 o 
  -4   4  13       39.30       33.85     13.10 o 
  -3   4  13      243.81      282.92     16.96 o 
  -2   4  13       10.26        3.23     11.36 o 
  -1   4  13       53.48       30.03     13.02 o 
   0   4  13        7.44        4.52     24.76 o 
   1   4  13      251.95      220.76     20.31 o 
   2   4  13      129.95      120.12     17.09 o 
   3   4  13        4.42        9.89     10.66 o 
   4   4  13       67.49       78.38     13.53 o 
   5   4  13      401.09      410.52     21.92 o 
   6   4  13        1.59      -11.82     11.82 o 
   7   4  13      188.00      172.19     36.80 o 
   8   4  13        6.93       -0.71     18.80 o 
   9   4  13       76.32       64.53     22.69 o 
  10   4  13       30.07       35.18     22.34 o 
 -12   5  13       15.39       13.96     21.53 o 
 -11   5  13       13.03       25.98     18.64 o 
 -10   5  13       16.91       -0.52     18.66 o 
  -9   5  13       23.57       14.35     16.67 o 
  -8   5  13       27.55       18.43     16.29 o 
  -7   5  13       93.42       89.18     19.66 o 
  -6   5  13      471.45      433.99     26.88 o 
  -5   5  13      193.42      171.64     40.40 o 
  -4   5  13      518.80      537.20     24.08 o 
  -3   5  13        0.05        4.71     10.06 o 
  -2   5  13     1286.55     1329.62     31.96 o 
  -1   5  13      465.12      475.48     21.14 o 
   0   5  13        1.79       -1.72     11.64 o 
   1   5  13       70.79       94.16     19.81 o 
   2   5  13       97.82       89.67     17.25 o 
   3   5  13      308.16      342.10     26.52 o 
   4   5  13       10.71        7.56     11.62 o 
   5   5  13      234.62      224.42     19.81 o 
   6   5  13        4.34        8.55     13.14 o 
   7   5  13       21.39       -9.58     14.01 o 
   8   5  13        3.46      -11.71     18.79 o 
   9   5  13       16.38       -7.94     21.11 o 
  10   5  13      241.05      266.84     51.03 o 
 -11   6  13        0.02       15.19     21.45 o 
 -10   6  13      179.04      211.63     27.74 o 
  -9   6  13      140.48      227.09     77.07 o 
  -8   6  13       85.68      111.88     20.73 o 
  -7   6  13       90.33       77.27     18.69 o 
  -6   6  13       55.58       29.35     16.78 o 
  -5   6  13      144.64      165.94     21.51 o 
  -4   6  13      780.92      688.91     31.42 o 
  -3   6  13       16.71       -8.33     10.97 o 
  -2   6  13      104.65      128.73     16.94 o 
  -1   6  13      292.10      354.51     21.06 o 
   0   6  13      293.68      288.60     19.49 o 
   1   6  13      437.40      390.19     20.78 o 
   2   6  13      335.04      353.75     31.39 o 
   3   6  13        2.22       16.26     15.36 o 
   4   6  13       49.92       21.24     31.18 o 
   5   6  13       12.20        1.22     12.74 o 
   6   6  13       53.03       65.83     17.20 o 
   7   6  13        3.37       -3.20     17.53 o 
   8   6  13       61.36       18.69     22.90 o 
   9   6  13       16.30       38.69     25.20 o 
 -10   7  13       71.69       46.63     23.73 o 
  -9   7  13        0.01      -12.28     39.09 o 
  -8   7  13        4.79       19.60     19.20 o 
  -7   7  13       61.43       31.35     19.12 o 
  -6   7  13       17.91       38.98     25.33 o 
  -5   7  13      120.89      112.66     22.47 o 
  -4   7  13      227.47      217.68     28.31 o 
  -3   7  13        0.04      -21.29     21.29 o 
  -2   7  13        2.36       -2.96     12.75 o 
  -1   7  13       23.47        9.89     20.15 o 
   0   7  13      191.37      185.63     18.81 o 
   1   7  13       54.48       32.85     13.95 o 
   2   7  13       70.13       78.58     15.48 o 
   3   7  13      124.51      108.86     19.26 o 
   4   7  13       64.33       52.65     16.66 o 
   5   7  13       12.59       -3.07     14.69 o 
   6   7  13       10.91       -5.52     19.09 o 
   7   7  13        0.31      -26.02     26.02 o 
   8   7  13       16.74       45.63     24.60 o 
  -9   8  13        0.43      -24.86     27.65 o 
  -8   8  13       10.64      -11.06     28.03 o 
  -7   8  13        0.07        9.96     19.65 o 
  -6   8  13        4.79      -22.49     25.44 o 
  -5   8  13        7.30        3.47     21.61 o 
  -4   8  13       43.73       65.84     27.32 o 
  -3   8  13        2.11        5.57     17.30 o 
  -2   8  13       88.37       64.31     21.20 o 
  -1   8  13       10.94       -0.57     14.31 o 
   0   8  13       76.49      106.72     37.35 o 
   1   8  13       59.47       76.08     18.36 o 
   2   8  13       17.75       -8.65     14.19 o 
   3   8  13       12.29       -6.20     15.64 o 
   4   8  13        0.04       -5.23     19.69 o 
   5   8  13       24.03       12.07     20.74 o 
   6   8  13        0.25       -2.79     31.18 o 
  -6   9  13       80.74       31.36     33.12 o 
  -5   9  13        3.50       17.96     22.56 o 
  -4   9  13       41.13       26.32     22.20 o 
  -3   9  13        0.58       13.63     22.68 o 
  -2   9  13      137.64      158.97     24.19 o 
  -1   9  13      137.93      155.26     25.54 o 
   0   9  13        0.78        0.94     14.99 o 
   1   9  13        0.01       -2.18     16.25 o 
   2   9  13      142.81      146.17     20.83 o 
   3   9  13        0.03      -13.98     20.96 o 
   4   9  13       66.08       57.42     23.05 o 
 -14   0  14      447.85      508.87     58.89 o 
 -13   0  14      132.85      125.52     34.19 o 
 -12   0  14        1.46        9.67     27.65 o 
 -11   0  14      327.47      253.73     37.74 o 
 -10   0  14      560.08      606.79     45.45 o 
  -9   0  14     1087.33     1044.02     53.11 o 
  -8   0  14      534.48      486.73     51.12 o 
  -7   0  14      695.91      667.70     26.32 o 
  -6   0  14     2811.48     2661.60     53.27 o 
  -5   0  14      576.32      590.50     24.99 o 
  -4   0  14     2363.06     2396.56     48.50 o 
  -3   0  14     1327.51     1305.99     34.33 o 
  -2   0  14      336.75      328.49     34.34 o 
  -1   0  14       79.53       99.01     14.15 o 
   0   0  14      193.11      194.94     36.35 o 
   1   0  14     1160.41     1137.39     31.20 o 
   2   0  14     1197.11     1180.54     52.17 o 
   3   0  14      268.93      248.59     29.49 o 
   4   0  14      302.71      306.45     34.28 o 
   5   0  14       16.73       21.61     21.70 o 
   6   0  14      106.03      104.89     28.63 o 
   7   0  14        4.65       -1.03     21.44 o 
   8   0  14      696.05      664.86     45.79 o 
   9   0  14       34.35       34.36     26.28 o 
  10   0  14       34.07      -13.22     28.20 o 
  11   0  14       15.75       23.71     32.78 o 
 -13   1  14      233.21      220.13     49.83 o 
 -12   1  14       77.75       59.05     23.12 o 
 -11   1  14       45.45       52.86     18.45 o 
 -10   1  14       58.25       44.79     12.85 o 
  -9   1  14        1.77        4.82     11.17 o 
  -8   1  14      211.77      239.12     23.59 o 
  -7   1  14     1961.06     1965.50     38.08 o 
  -6   1  14        5.53       11.93      8.94 o 
  -5   1  14      913.25      933.00     24.59 o 
  -4   1  14      393.89      367.32     17.45 o 
  -3   1  14      103.49       92.85     10.03 o 
  -2   1  14       75.70       58.24      9.14 o 
  -1   1  14      430.34      387.71     25.82 o 
   0   1  14       15.00        9.75      9.60 o 
   1   1  14      246.08      255.59     17.44 o 
   2   1  14       12.73        5.06      9.29 o 
   3   1  14      617.15      603.47     47.68 o 
   4   1  14      151.23      135.99     14.23 o 
   5   1  14      515.29      557.75     22.17 o 
   6   1  14       15.20        9.76     14.66 o 
   7   1  14       21.64       26.50     17.01 o 
   8   1  14      132.87      137.92     22.74 o 
   9   1  14       24.06      -14.65     19.26 o 
  10   1  14        0.16       19.31     23.34 o 
  11   1  14       31.73      -27.17     29.61 o 
 -13   2  14        1.79      -21.96     21.96 o 
 -12   2  14        1.41       -5.04     17.76 o 
 -11   2  14        2.34        2.63     13.49 o 
 -10   2  14      104.19       80.41     14.76 o 
  -9   2  14        6.93       -8.05     11.32 o 
  -8   2  14      153.86      146.66     15.65 o 
  -7   2  14      260.92      243.18     20.94 o 
  -6   2  14      370.49      365.55     15.53 o 
  -5   2  14        1.85       -5.78      9.55 o 
  -4   2  14      600.46      540.35     24.62 o 
  -3   2  14      399.97      395.24     22.05 o 
  -2   2  14      195.43      195.60     17.83 o 
  -1   2  14      172.44      168.72     17.28 o 
   0   2  14      102.32       97.99     12.53 o 
   1   2  14        2.53       10.96     10.42 o 
   2   2  14      310.98      286.89     17.98 o 
   3   2  14        4.55       -1.78      9.85 o 
   4   2  14      122.12      101.46     13.51 o 
   5   2  14       47.80       45.69     13.72 o 
   6   2  14      478.78      440.57     21.57 o 
   7   2  14       87.15       68.91     15.27 o 
   8   2  14      123.50      134.36     18.44 o 
   9   2  14      322.03      356.42     30.18 o 
  10   2  14        0.28       11.68     27.86 o 
  11   2  14       29.16       17.97     32.31 o 
 -13   3  14        0.34       -9.30     22.43 o 
 -12   3  14       70.12       55.81     39.31 o 
 -11   3  14        0.16      -18.38     18.38 o 
 -10   3  14       41.13       18.44     16.93 o 
  -9   3  14       70.26       54.64     16.30 o 
  -8   3  14        0.40       15.45     25.21 o 
  -7   3  14      419.87      455.49     27.39 o 
  -6   3  14      756.29      790.42     92.39 o 
  -5   3  14       62.10       66.52     12.28 o 
  -4   3  14       63.73       39.98     11.17 o 
  -3   3  14       22.70       27.24     12.57 o 
  -2   3  14      955.95      970.75     69.16 o 
  -1   3  14       87.05       74.06     16.03 o 
   0   3  14      334.58      305.17     22.42 o 
   1   3  14      278.44      289.46     28.36 o 
   2   3  14       29.56       36.13     11.86 o 
   3   3  14        5.10        4.39     10.33 o 
   4   3  14      271.70      284.51     19.86 o 
   5   3  14     1120.48     1047.45     31.70 o 
   6   3  14      124.18      153.66     19.34 o 
   7   3  14       25.78       20.65     23.78 o 
   8   3  14        1.93      -14.24     15.09 o 
   9   3  14        4.41      -16.60     16.60 o 
  10   3  14        6.25      -19.80     28.54 o 
 -12   4  14       11.67        7.58     20.97 o 
 -11   4  14        8.02      -14.98     18.84 o 
 -10   4  14       31.38       31.00     18.01 o 
  -9   4  14      572.14      545.07     32.48 o 
  -8   4  14       50.81       48.91     15.97 o 
  -7   4  14        2.29      -13.10     13.10 o 
  -6   4  14      170.65      176.42     34.49 o 
  -5   4  14      438.55      520.25     48.10 o 
  -4   4  14      492.65      466.94     20.56 o 
  -3   4  14     1558.35     1589.63     36.43 o 
  -2   4  14      448.01      420.44     32.27 o 
  -1   4  14       28.24       19.54     22.75 o 
   0   4  14      113.65      117.86     17.33 o 
   1   4  14       12.10       15.24     18.51 o 
   2   4  14        5.21      -10.23     10.23 o 
   3   4  14     1415.87     1435.32     49.73 o 
   4   4  14      232.29      253.69     19.49 o 
   5   4  14       19.25       25.74     12.89 o 
   6   4  14       63.08       39.57     15.35 o 
   7   4  14       86.56       67.87     16.87 o 
   8   4  14     1040.46     1056.54     34.30 o 
   9   4  14       14.27      -13.11     22.51 o 
  10   4  14        5.35       40.76     25.83 o 
 -12   5  14       95.01      132.32     36.33 o 
 -11   5  14       39.03       12.67     30.23 o 
 -10   5  14       17.78       39.74     20.03 o 
  -9   5  14       41.50       18.50     17.69 o 
  -8   5  14       38.91       47.55     17.34 o 
  -7   5  14       23.19       24.45     17.07 o 
  -6   5  14       73.25       90.54     17.96 o 
  -5   5  14       62.86       42.48     15.29 o 
  -4   5  14      460.92      432.20     48.53 o 
  -3   5  14      708.60      636.06     23.81 o 
  -2   5  14      149.24      197.25     16.64 o 
  -1   5  14       34.93       52.31     13.27 o 
   0   5  14       79.34       59.69     15.63 o 
   1   5  14       25.30       42.17     15.62 o 
   2   5  14       48.22       61.56     17.70 o 
   3   5  14      238.13      197.15     30.97 o 
   4   5  14       99.08       69.14     15.40 o 
   5   5  14       13.35      -10.24     18.13 o 
   6   5  14      465.14      425.12     27.61 o 
   7   5  14       16.46       15.19     15.65 o 
   8   5  14        4.92       21.09     20.60 o 
   9   5  14       24.09        0.16     22.48 o 
 -11   6  14       38.98       59.09     24.56 o 
 -10   6  14       34.00        9.28     20.78 o 
  -9   6  14        5.69       -8.91     32.29 o 
  -8   6  14      264.99      332.78     30.83 o 
  -7   6  14       13.54        6.22     16.70 o 
  -6   6  14        1.82        2.34     15.61 o 
  -5   6  14      261.26      271.91     33.19 o 
  -4   6  14      127.03      114.45     24.69 o 
  -3   6  14      193.14      192.57     17.68 o 
  -2   6  14        5.92       -2.45     14.19 o 
  -1   6  14        4.98        2.60     12.26 o 
   0   6  14      674.70      664.79     26.14 o 
   1   6  14       31.47       27.48     13.97 o 
   2   6  14       21.21        8.71     15.73 o 
   3   6  14       29.10       12.73     17.06 o 
   4   6  14       28.23       13.52     14.26 o 
   5   6  14       19.25       26.10     15.15 o 
   6   6  14        4.15        2.35     15.25 o 
   7   6  14       56.35       30.90     21.72 o 
   8   6  14       57.97       68.29     24.74 o 
  -9   7  14        0.06      -13.17     20.18 o 
  -8   7  14       81.46      128.98     37.79 o 
  -7   7  14      230.40      267.67     29.78 o 
  -6   7  14      202.89      238.57     26.68 o 
  -5   7  14       46.11       33.06     18.73 o 
  -4   7  14       54.03       28.26     17.48 o 
  -3   7  14      204.94      203.30     35.11 o 
  -2   7  14      319.50      349.53     25.49 o 
  -1   7  14       52.82       64.56     32.70 o 
   0   7  14      242.56      258.61     20.92 o 
   1   7  14       13.85       19.02     25.88 o 
   2   7  14       22.89       33.85     14.80 o 
   3   7  14       40.73       43.07     16.76 o 
   4   7  14        3.11       -4.81     17.46 o 
   5   7  14      203.25      206.63     34.06 o 
   6   7  14       96.65       47.47     40.59 o 
   7   7  14       11.49       27.68     23.70 o 
  -8   8  14        0.97       -0.09     29.87 o 
  -7   8  14        5.98       35.03     21.26 o 
  -6   8  14       31.36       24.40     20.27 o 
  -5   8  14       12.85       25.23     20.70 o 
  -4   8  14      109.51      108.20     22.64 o 
  -3   8  14       37.29       37.90     20.20 o 
  -2   8  14        0.05        6.68     18.55 o 
  -1   8  14       14.46        3.13     14.57 o 
   0   8  14        2.14      -14.45     14.45 o 
   1   8  14      206.19      275.41     23.27 o 
   2   8  14      116.67      150.07     29.39 o 
   3   8  14       37.89       29.39     16.69 o 
   4   8  14        7.69        6.91     20.17 o 
   5   8  14       13.90       31.42     30.08 o 
  -5   9  14        0.53        1.73     21.82 o 
  -4   9  14       40.06        1.86     21.91 o 
  -3   9  14       20.12       37.72     22.36 o 
  -2   9  14        5.55       13.47     20.26 o 
  -1   9  14       51.31       46.27     33.53 o 
   0   9  14       11.77        1.83     16.24 o 
   1   9  14        1.64        9.04     16.78 o 
   2   9  14       26.00       27.06     17.27 o 
   3   9  14       38.89       -4.54     27.17 o 
 -13   1  15       96.13       93.91     38.56 o 
 -12   1  15       22.94        6.59     19.79 o 
 -11   1  15      113.88      102.75     20.83 o 
 -10   1  15       98.66       69.42     28.01 o 
  -9   1  15        6.09       -2.29     11.83 o 
  -8   1  15      112.38       93.69     14.30 o 
  -7   1  15      291.06      290.81     13.58 o 
  -6   1  15      666.41      667.20     22.77 o 
  -5   1  15      275.34      302.70     21.30 o 
  -4   1  15      360.56      355.27     14.77 o 
  -3   1  15       99.86      105.03     12.99 o 
  -2   1  15      295.13      311.94     17.05 o 
  -1   1  15      502.14      475.92     19.50 o 
   0   1  15      141.59      148.33     14.05 o 
   1   1  15      340.92      347.35     17.33 o 
   2   1  15        3.17        0.04     10.04 o 
   3   1  15       23.67        6.39     10.54 o 
   4   1  15       18.68       -7.03     27.30 o 
   5   1  15      602.73      576.50     29.92 o 
   6   1  15        1.28       -1.43     16.36 o 
   7   1  15       45.68       13.33     16.91 o 
   8   1  15      326.71      331.33     29.94 o 
   9   1  15       14.42      -18.27     18.27 o 
  10   1  15        4.25      -11.01     21.48 o 
 -13   2  15      138.15      114.70     25.89 o 
 -12   2  15        2.80       -4.92     20.37 o 
 -11   2  15        5.57      -13.06     16.48 o 
 -10   2  15        1.13      -14.51     14.51 o 
  -9   2  15      120.25      106.82     19.56 o 
  -8   2  15      114.33      141.44     19.10 o 
  -7   2  15      359.94      377.56     29.19 o 
  -6   2  15      515.24      473.93     20.67 o 
  -5   2  15      137.42      154.92     27.26 o 
  -4   2  15      390.91      395.67     28.54 o 
  -3   2  15      415.52      431.21     23.17 o 
  -2   2  15     2012.99     2008.81     46.14 o 
  -1   2  15       25.06       12.72     10.86 o 
   0   2  15        0.59       -4.78      9.39 o 
   1   2  15      166.24      171.49     15.82 o 
   2   2  15      306.14      324.41     18.67 o 
   3   2  15      108.55      115.45     15.00 o 
   4   2  15      754.46      766.91     25.55 o 
   5   2  15       28.15       40.13     14.29 o 
   6   2  15      391.89      414.29     22.76 o 
   7   2  15      553.74      533.50     76.09 o 
   8   2  15       36.26       33.93     20.54 o 
   9   2  15       81.84       88.59     25.25 o 
  10   2  15       28.12       21.27     30.00 o 
 -12   3  15       25.95       29.94     21.19 o 
 -11   3  15      105.54       79.65     22.01 o 
 -10   3  15       55.45       82.11     29.57 o 
  -9   3  15        5.36      -15.42     15.42 o 
  -8   3  15       30.60       32.91     14.36 o 
  -7   3  15       18.16       18.19     16.34 o 
  -6   3  15       54.42       42.07     27.15 o 
  -5   3  15      126.03      112.58     13.94 o 
  -4   3  15       12.91       25.76     11.33 o 
  -3   3  15     1040.65      952.46     68.19 o 
  -2   3  15      550.96      499.98     30.11 o 
  -1   3  15       40.57       16.27     27.75 o 
   0   3  15      212.77      207.00     17.21 o 
   1   3  15      241.49      248.20     18.62 o 
   2   3  15      614.29      587.45     22.94 o 
   3   3  15       14.73       14.48     11.90 o 
   4   3  15        0.73       -9.38     11.72 o 
   5   3  15      455.09      421.86     22.63 o 
   6   3  15       18.38       23.68     14.53 o 
   7   3  15       27.21        9.52     18.12 o 
   8   3  15       82.54      110.87     22.51 o 
   9   3  15        2.67       12.07     21.15 o 
  10   3  15      145.47      202.33     40.10 o 
 -12   4  15       12.53       25.65     47.29 o 
 -11   4  15        3.81       12.15     35.26 o 
 -10   4  15       13.93       12.22     18.54 o 
  -9   4  15       95.40      113.17     22.31 o 
  -8   4  15      117.10      114.18     35.05 o 
  -7   4  15       14.30        6.95     14.97 o 
  -6   4  15      124.59      132.29     19.81 o 
  -5   4  15       83.76      151.87     40.14 o 
  -4   4  15        0.00       16.76     11.39 o 
  -3   4  15      597.54      644.67     24.19 o 
  -2   4  15        0.08       -7.27     13.07 o 
  -1   4  15      386.47      364.42     24.36 o 
   0   4  15       16.14       16.35     14.46 o 
   1   4  15       35.58       16.82     13.67 o 
   2   4  15        9.10       -2.32     12.07 o 
   3   4  15        0.23      -10.09     11.28 o 
   4   4  15        3.01       -6.71     13.18 o 
   5   4  15      273.58      280.36     21.54 o 
   6   4  15        9.94       -8.63     14.55 o 
   7   4  15        0.55       -8.78     15.03 o 
   8   4  15        3.46        7.22     17.17 o 
   9   4  15       21.10       32.02     25.61 o 
 -11   5  15       83.43      112.75     25.57 o 
 -10   5  15       70.25       80.97     22.50 o 
  -9   5  15        1.69        4.55     18.36 o 
  -8   5  15       65.43       53.79     20.07 o 
  -7   5  15       63.01       76.82     26.08 o 
  -6   5  15      278.79      295.99     26.67 o 
  -5   5  15        5.37       -1.34     16.88 o 
  -4   5  15        4.86      -10.33     14.39 o 
  -3   5  15      147.92      184.06     17.90 o 
  -2   5  15      117.58      102.69     15.23 o 
  -1   5  15      397.91      376.11     20.72 o 
   0   5  15       81.17       97.98     35.58 o 
   1   5  15      130.59      141.37     20.47 o 
   2   5  15      288.12      325.71     48.51 o 
   3   5  15        4.33      -12.90     12.90 o 
   4   5  15       31.11       36.90     14.73 o 
   5   5  15      465.71      474.26     25.69 o 
   6   5  15       10.28        7.05     14.88 o 
   7   5  15       12.20       -6.49     15.44 o 
   8   5  15       98.52      137.21     27.24 o 
 -10   6  15       13.43       15.88     21.29 o 
  -9   6  15      107.08      146.02     25.05 o 
  -8   6  15        8.07        7.28     18.68 o 
  -7   6  15      118.45      127.12     23.03 o 
  -6   6  15        5.96        0.62     22.49 o 
  -5   6  15        9.10       -9.84     17.46 o 
  -4   6  15        0.07      -15.36     15.36 o 
  -3   6  15       91.02       63.89     19.30 o 
  -2   6  15      127.15      148.04     20.60 o 
  -1   6  15      412.55      372.25     23.56 o 
   0   6  15       73.19       47.63     24.34 o 
   1   6  15        4.98       20.79     22.17 o 
   2   6  15       74.30       69.38     19.43 o 
   3   6  15      215.42      209.10     37.00 o 
   4   6  15        0.15      -12.72     14.02 o 
   5   6  15        1.77       -1.10     16.52 o 
   6   6  15        0.39      -15.85     15.85 o 
   7   6  15        3.15       -5.47     22.82 o 
  -9   7  15        0.01      -13.10     30.43 o 
  -8   7  15       22.29       25.47     22.21 o 
  -7   7  15       84.58       40.20     21.27 o 
  -6   7  15        0.87      -12.50     19.62 o 
  -5   7  15       19.15        9.37     18.08 o 
  -4   7  15        4.16      -18.31     23.15 o 
  -3   7  15        0.29      -18.14     18.14 o 
  -2   7  15        0.03      -12.85     12.85 o 
  -1   7  15        0.03      -14.44     14.44 o 
   0   7  15       30.76       15.91     14.03 o 
   1   7  15       34.22       30.46     15.76 o 
   2   7  15       28.08       21.24     15.53 o 
   3   7  15       11.24       12.70     16.19 o 
   4   7  15        6.64      -18.30     18.30 o 
   5   7  15       21.01       12.61     18.09 o 
   6   7  15        4.46      -21.35     21.35 o 
  -7   8  15        0.09       14.46     30.81 o 
  -6   8  15       42.35       60.77     22.36 o 
  -5   8  15        0.21        9.13     20.51 o 
  -4   8  15       21.23       20.89     20.97 o 
  -3   8  15      125.18      178.45     25.98 o 
  -2   8  15        1.94        8.76     20.74 o 
  -1   8  15       41.62       47.03     17.43 o 
   0   8  15       69.26       59.69     17.59 o 
   1   8  15        0.70      -16.55     16.82 o 
   2   8  15      162.55      159.25     39.74 o 
   3   8  15        0.28      -17.28     17.28 o 
   4   8  15       17.34      -21.58     38.58 o 
  -3   9  15       31.35       20.11     31.33 o 
  -2   9  15        9.94       21.65     28.12 o 
  -1   9  15        4.85        2.05     29.72 o 
   0   9  15      223.35      215.96     28.86 o 
 -11   0  16      570.71      569.90     50.88 o 
 -10   0  16       20.13        4.96     25.16 o 
  -9   0  16      562.16      514.48     40.31 o 
  -8   0  16      490.72      448.62     36.68 o 
  -7   0  16      231.57      220.60     17.18 o 
  -6   0  16     2890.25     2992.71     60.10 o 
  -5   0  16      340.28      330.85     24.63 o 
  -4   0  16       29.72       50.11     14.83 o 
  -3   0  16        5.97        6.91     12.65 o 
  -2   0  16       17.07       18.79     17.63 o 
  -1   0  16      151.28      143.49     25.76 o 
   0   0  16     2228.01     2120.05     74.12 o 
   1   0  16        6.30        7.10     16.48 o 
   2   0  16      508.48      494.11     40.14 o 
   3   0  16      300.50      272.94     34.36 o 
   4   0  16      952.59      951.16     52.68 o 
   5   0  16       46.15       51.05     25.03 o 
   6   0  16     1125.96     1081.17     57.73 o 
   7   0  16      903.82      795.90     54.39 o 
   8   0  16      440.83      424.14     41.47 o 
   9   0  16      287.21      278.72     45.11 o 
  10   0  16        0.23      -22.47     31.03 o 
 -12   1  16        0.13      -20.16     20.16 o 
 -11   1  16       15.77       31.65     20.07 o 
 -10   1  16      286.29      277.39     27.69 o 
  -9   1  16      410.35      393.50     26.71 o 
  -8   1  16      228.19      218.88     27.47 o 
  -7   1  16       15.54       17.89     10.11 o 
  -6   1  16       88.23      105.30     14.95 o 
  -5   1  16        4.34       -7.59     11.12 o 
  -4   1  16     2152.09     2147.14     41.15 o 
  -3   1  16        6.98        2.37     13.82 o 
  -2   1  16      325.06      322.68     18.33 o 
  -1   1  16       42.14       22.91     11.00 o 
   0   1  16      389.50      345.26     17.90 o 
   1   1  16       29.09       26.90     14.94 o 
   2   1  16      403.30      417.80     26.16 o 
   3   1  16       66.94       72.15     42.97 o 
   4   1  16        8.93       20.85     15.48 o 
   5   1  16        3.83        9.09     16.13 o 
   6   1  16       95.75       52.99     18.44 o 
   7   1  16      146.42      145.50     44.19 o 
   8   1  16      133.73      117.87     44.61 o 
   9   1  16       14.27       22.03     20.47 o 
 -12   2  16        7.02       -1.24     33.25 o 
 -11   2  16       10.88      -25.93     28.12 o 
 -10   2  16       43.08       50.51     19.09 o 
  -9   2  16      176.02      171.24     21.71 o 
  -8   2  16      112.63       97.05     26.98 o 
  -7   2  16        6.30        5.35     15.47 o 
  -6   2  16      254.01      256.67     18.67 o 
  -5   2  16       10.02        7.50     15.06 o 
  -4   2  16      176.35      183.94     20.33 o 
  -3   2  16      831.99      747.77     29.46 o 
  -2   2  16        3.82       -9.60     10.18 o 
  -1   2  16      463.57      406.97     20.87 o 
   0   2  16      194.81      216.66     29.45 o 
   1   2  16        6.35       -5.38     13.77 o 
   2   2  16       81.98       77.18     13.80 o 
   3   2  16        8.12        9.26     12.18 o 
   4   2  16        0.41       10.92     19.04 o 
   5   2  16        8.08      -14.26     14.26 o 
   6   2  16        0.45      -15.97     15.97 o 
   7   2  16       24.06       -6.17     21.31 o 
   8   2  16        6.73       14.28     20.08 o 
   9   2  16       87.63       80.13     25.47 o 
 -12   3  16        3.18      -17.93     33.42 o 
 -11   3  16       75.55       73.89     21.20 o 
 -10   3  16       50.64       52.48     21.29 o 
  -9   3  16       73.56       46.65     25.25 o 
  -8   3  16      248.64      307.97     64.98 o 
  -7   3  16      419.06      463.93     29.27 o 
  -6   3  16       25.04        3.76     15.37 o 
  -5   3  16      112.93      125.29     15.46 o 
  -4   3  16       72.29       78.07     13.77 o 
  -3   3  16       22.07       -3.22     13.68 o 
  -2   3  16      579.88      570.78     39.73 o 
  -1   3  16      186.62      140.02     18.78 o 
   0   3  16      136.44      165.76     17.14 o 
   1   3  16        0.05       -7.44     13.73 o 
   2   3  16       13.34       16.75     12.37 o 
   3   3  16       66.54       74.82     15.34 o 
   4   3  16      149.80      151.03     17.72 o 
   5   3  16        6.98       -8.15     13.57 o 
   6   3  16       21.54      -10.47     14.72 o 
   7   3  16      205.28      157.49     24.51 o 
   8   3  16       81.39       85.33     24.84 o 
   9   3  16       28.47       35.82     23.05 o 
 -11   4  16       42.25      -10.30     20.46 o 
 -10   4  16       10.33       22.48     30.86 o 
  -9   4  16       36.13       32.19     20.50 o 
  -8   4  16      311.31      381.00     30.72 o 
  -7   4  16       73.93       61.51     18.84 o 
  -6   4  16      462.62      475.17     29.66 o 
  -5   4  16      108.99       91.20     19.26 o 
  -4   4  16       92.13       68.78     14.09 o 
  -3   4  16      715.36      643.05     24.76 o 
  -2   4  16      152.08      159.83     21.55 o 
  -1   4  16       16.58        7.74     14.18 o 
   0   4  16      120.18      147.57     20.86 o 
   1   4  16       53.07       51.25     13.95 o 
   2   4  16        5.36       11.91     12.93 o 
   3   4  16        5.76       21.48     14.60 o 
   4   4  16      134.15      171.42     19.29 o 
   5   4  16       23.51       29.82     15.81 o 
   6   4  16      320.13      268.65     58.03 o 
   7   4  16        0.11        1.36     16.59 o 
   8   4  16       53.56       22.43     17.94 o 
 -10   5  16       13.28        0.59     21.53 o 
  -9   5  16        0.74       10.35     20.36 o 
  -8   5  16       42.30       38.19     20.97 o 
  -7   5  16       10.69       13.26     18.10 o 
  -6   5  16       68.43       75.97     20.46 o 
  -5   5  16      158.23      212.74     24.99 o 
  -4   5  16       10.48       22.45     17.35 o 
  -3   5  16       60.72       23.53     13.53 o 
  -2   5  16        0.31        7.17     12.70 o 
  -1   5  16       10.20        7.95     20.67 o 
   0   5  16      294.67      328.79     28.40 o 
   1   5  16       24.83       18.21     16.71 o 
   2   5  16       39.39       36.67     14.40 o 
   3   5  16        2.98       -4.72     14.28 o 
   4   5  16      107.50       80.82     20.59 o 
   5   5  16       31.95       49.89     25.20 o 
   6   5  16      127.00       83.29     18.96 o 
   7   5  16        0.58      -16.75     16.75 o 
  -9   6  16      208.68      271.65     29.80 o 
  -8   6  16       34.03       42.27     39.71 o 
  -7   6  16       85.15       93.30     22.71 o 
  -6   6  16       30.18       28.33     20.67 o 
  -5   6  16      186.79      174.98     24.27 o 
  -4   6  16        0.30       -3.31     27.54 o 
  -3   6  16       21.19       -1.10     18.07 o 
  -2   6  16       10.44       -2.14     13.80 o 
  -1   6  16      299.66      420.81     25.48 o 
   0   6  16        7.59        3.36     13.70 o 
   1   6  16        3.28        7.12     22.02 o 
   2   6  16      162.97      160.61     23.79 o 
   3   6  16        1.57      -14.97     14.97 o 
   4   6  16      144.95      112.38     27.33 o 
   5   6  16       49.84       26.15     17.97 o 
   6   6  16       21.03        1.03     17.02 o 
  -8   7  16      212.70      219.39     36.57 o 
  -7   7  16      111.15       77.18     22.33 o 
  -6   7  16       18.19       -6.02     19.86 o 
  -5   7  16      210.69      215.98     57.26 o 
  -4   7  16      124.39      177.57     54.88 o 
  -3   7  16      265.50      301.21     40.59 o 
  -2   7  16       29.22       36.97     21.21 o 
  -1   7  16        0.22        3.52     15.28 o 
   0   7  16       53.40       64.48     19.86 o 
   1   7  16        0.61      -14.98     14.98 o 
   2   7  16      152.14      202.52     22.50 o 
   3   7  16       33.97       47.10     18.06 o 
   4   7  16      129.25      151.53     23.09 o 
   5   7  16       11.26       -1.17     19.51 o 
  -5   8  16       31.86       29.59     23.92 o 
  -4   8  16        0.30      -22.65     22.65 o 
  -3   8  16       13.32       -9.65     20.16 o 
  -2   8  16        0.01       -2.47     20.86 o 
  -1   8  16       55.59       14.24     22.40 o 
   0   8  16      188.29      271.46     25.28 o 
   1   8  16      143.38      140.55     22.99 o 
   2   8  16       17.24       18.13     18.94 o 
 -12   1  17        0.79        1.58     30.56 o 
 -11   1  17        4.24      -28.67     28.67 o 
 -10   1  17      138.59      189.58     39.76 o 
  -9   1  17       11.25        2.69     16.63 o 
  -8   1  17      252.19      223.59     30.64 o 
  -7   1  17       28.75       26.48     16.97 o 
  -6   1  17       11.05        7.79     10.80 o 
  -5   1  17       13.61        5.55     15.46 o 
  -4   1  17      146.47      180.76     17.15 o 
  -3   1  17      180.89      198.76     17.57 o 
  -2   1  17      636.45      593.42     22.91 o 
  -1   1  17       43.21       23.35     14.49 o 
   0   1  17       57.21       59.51     16.42 o 
   1   1  17      446.14      418.25     26.13 o 
   2   1  17      465.81      470.85     29.05 o 
   3   1  17      178.53      186.98     24.37 o 
   4   1  17        3.55       12.93     16.69 o 
   5   1  17        2.02       -2.60     18.14 o 
   6   1  17        0.45       -8.32     17.69 o 
   7   1  17       44.67       50.26     21.23 o 
   8   1  17        0.27      -20.83     20.83 o 
   9   1  17        3.31       -8.12     38.90 o 
 -11   2  17       28.25       37.62     30.51 o 
 -10   2  17        1.16       -7.57     35.26 o 
  -9   2  17      106.71       97.88     20.41 o 
  -8   2  17       70.07       69.11     21.23 o 
  -7   2  17       29.25       30.99     17.80 o 
  -6   2  17      452.03      493.27     28.35 o 
  -5   2  17        0.18        6.04     11.95 o 
  -4   2  17      969.30      968.63     34.78 o 
  -3   2  17      105.89       91.57     13.95 o 
  -2   2  17      152.16      152.18     16.66 o 
  -1   2  17        0.17       -6.73     11.07 o 
   0   2  17      193.78      190.32     18.19 o 
   1   2  17       92.18      110.42     15.40 o 
   2   2  17        4.61        3.13     15.04 o 
   3   2  17       77.20      115.80     39.95 o 
   4   2  17      299.58      286.50     26.65 o 
   5   2  17       11.72        1.24     17.16 o 
   6   2  17      104.57      122.49     23.50 o 
   7   2  17       14.11        5.92     21.18 o 
   8   2  17       41.05       54.22     31.58 o 
 -11   3  17        4.77       33.88     20.17 o 
 -10   3  17        9.16       -5.56     15.98 o 
  -9   3  17       28.08       17.32     20.41 o 
  -8   3  17       14.12        5.84     17.36 o 
  -7   3  17        5.19       13.87     16.76 o 
  -6   3  17       54.57       50.00     17.63 o 
  -5   3  17        8.30        5.55     13.08 o 
  -4   3  17      197.59      203.10     18.32 o 
  -3   3  17       57.31       65.52     21.16 o 
  -2   3  17      268.28      265.37     26.30 o 
  -1   3  17      551.79      519.36     33.78 o 
   0   3  17      116.64      129.55     16.20 o 
   1   3  17       35.74       35.40     13.86 o 
   2   3  17       83.84       65.52     15.08 o 
   3   3  17        1.82        5.02     15.74 o 
   4   3  17        5.19      -13.33     13.33 o 
   5   3  17        1.46       -5.08     27.02 o 
   6   3  17        0.00        0.53     20.40 o 
   7   3  17        0.61      -23.09     23.09 o 
   8   3  17       71.33       90.76     34.06 o 
 -10   4  17        0.88        9.59     20.77 o 
  -9   4  17       51.18       42.83     24.50 o 
  -8   4  17        0.42        2.95     17.97 o 
  -7   4  17       28.07      -18.11     24.37 o 
  -6   4  17      153.37      175.15     23.53 o 
  -5   4  17      195.82      194.96     23.61 o 
  -4   4  17        2.78        3.47     12.86 o 
  -3   4  17      185.51      199.66     37.07 o 
  -2   4  17      332.03      388.54     28.11 o 
  -1   4  17      400.34      405.02     28.44 o 
   0   4  17       83.83      108.12     16.25 o 
   1   4  17       26.85       30.18     13.90 o 
   2   4  17      131.08      155.10     19.03 o 
   3   4  17        0.77        4.75     14.95 o 
   4   4  17       89.33      113.96     18.18 o 
   5   4  17        0.62      -14.89     14.89 o 
   6   4  17       78.68       78.93     19.31 o 
   7   4  17        0.07        8.09     21.98 o 
 -10   5  17       55.07       72.10     31.03 o 
  -9   5  17        1.24       16.88     20.70 o 
  -8   5  17      208.85      244.19     28.85 o 
  -7   5  17       89.19      131.64     34.49 o 
  -6   5  17        4.75       -4.19     17.46 o 
  -5   5  17        0.00      -30.08     30.08 o 
  -4   5  17        5.03       25.16     24.67 o 
  -3   5  17      439.04      443.26     24.44 o 
  -2   5  17       63.85       99.95     25.90 o 
  -1   5  17       92.04       95.31     21.34 o 
   0   5  17        0.17        5.38     16.84 o 
   1   5  17        0.16       -3.43     14.69 o 
   2   5  17       93.59       89.01     18.15 o 
   3   5  17       25.92       42.99     16.53 o 
   4   5  17      300.84      356.56     27.58 o 
   5   5  17        0.87       -6.63     17.21 o 
   6   5  17        3.33      -15.56     17.26 o 
  -8   6  17       99.14       82.51     24.53 o 
  -7   6  17       45.01       46.91     21.21 o 
  -6   6  17       44.95       66.37     21.23 o 
  -5   6  17        0.07       18.88     21.31 o 
  -4   6  17      190.63      247.71     29.41 o 
  -3   6  17       56.68       50.80     20.71 o 
  -2   6  17        0.31       -8.29     22.51 o 
  -1   6  17       54.32       36.42     18.08 o 
   0   6  17      179.29      209.58     27.63 o 
   1   6  17       58.78       67.98     22.10 o 
   2   6  17       16.72       24.61     16.81 o 
   3   6  17       28.21       -4.72     16.52 o 
   4   6  17       11.13       -3.81     16.51 o 
   5   6  17        3.52       22.85     18.39 o 
  -6   7  17        6.42       -3.44     20.54 o 
  -5   7  17        3.46      -15.30     20.71 o 
  -4   7  17        3.89        4.31     21.84 o 
  -3   7  17        1.44        1.28     20.81 o 
  -2   7  17       10.18        2.40     47.29 o 
  -1   7  17        7.09      -15.67     15.67 o 
   0   7  17       28.73       32.60     17.41 o 
   1   7  17       13.49        3.18     17.13 o 
   2   7  17       51.16       55.47     29.92 o 
   3   7  17        7.74       21.65     17.33 o 
  -2   8  17       11.21        8.67     23.94 o 
  -1   8  17       10.28        1.77     23.97 o 
   0   8  17      107.61      142.51     37.32 o 
  -8   0  18       48.74      100.14     26.32 o 
  -7   0  18      436.21      484.97     28.82 o 
  -6   0  18      540.08      610.77     45.53 o 
  -5   0  18      608.57      626.73     45.75 o 
  -4   0  18      310.35      356.57     35.09 o 
  -3   0  18      102.34       74.68     24.44 o 
  -2   0  18        2.81       -0.64     19.51 o 
  -1   0  18      338.50      371.20     39.20 o 
   0   0  18      113.83       77.54     27.39 o 
   1   0  18      198.59      174.60     33.81 o 
   2   0  18      115.71      137.93     32.05 o 
   3   0  18      165.54      185.60     32.78 o 
   4   0  18      133.13      137.20     32.57 o 
   5   0  18        0.16       21.14     27.47 o 
   6   0  18      207.09      283.94     42.28 o 
   7   0  18       53.14       41.72     34.41 o 
   8   0  18       30.59        0.56     33.59 o 
 -11   1  18        0.45      -13.35     30.56 o 
 -10   1  18       26.60        1.37     28.76 o 
  -9   1  18       50.28       33.54     36.65 o 
  -8   1  18        0.16      -17.64     17.64 o 
  -7   1  18        5.69       -7.19     14.40 o 
  -6   1  18       16.20        3.96     11.25 o 
  -5   1  18       95.14       77.20     15.69 o 
  -4   1  18      174.82      216.19     28.09 o 
  -3   1  18      114.75      115.16     20.28 o 
  -2   1  18       71.17       80.56     18.08 o 
  -1   1  18        2.21        6.34     14.60 o 
   0   1  18        6.59        7.98     15.20 o 
   1   1  18        0.13      -10.80     14.83 o 
   2   1  18      145.87      134.18     22.60 o 
   3   1  18      106.98       73.22     19.16 o 
   4   1  18       10.49       32.30     17.86 o 
   5   1  18      127.51      166.91     26.94 o 
   6   1  18       17.49       20.09     18.85 o 
   7   1  18       23.07       29.99     38.34 o 
   8   1  18        0.08      -17.48     22.12 o 
 -11   2  18       58.02       65.99     34.02 o 
 -10   2  18       80.43       59.20     21.46 o 
  -9   2  18        7.72        2.22     20.63 o 
  -8   2  18        2.14        3.73     17.24 o 
  -7   2  18        2.83       23.52     19.12 o 
  -6   2  18       64.43       64.34     20.33 o 
  -5   2  18       60.94       94.04     22.85 o 
  -4   2  18       45.90       53.60     14.29 o 
  -3   2  18       54.54       51.88     14.20 o 
  -2   2  18      124.62      111.09     16.13 o 
  -1   2  18      191.45      221.10     30.10 o 
   0   2  18       19.87       -0.04     16.70 o 
   1   2  18      101.75      149.91     22.21 o 
   2   2  18       13.16        6.66     22.57 o 
   3   2  18       19.28       12.20     17.32 o 
   4   2  18       42.71       39.46     19.51 o 
   5   2  18        0.03       -8.36     36.14 o 
   6   2  18       54.97       41.44     21.30 o 
   7   2  18       88.79       70.06     29.38 o 
 -10   3  18       36.43       35.92     24.61 o 
  -9   3  18        2.37       -1.85     40.72 o 
  -8   3  18      246.08      364.63     31.32 o 
  -7   3  18      133.61      144.53     23.85 o 
  -6   3  18        2.99      -17.24     17.24 o 
  -5   3  18      170.51      177.09     23.41 o 
  -4   3  18       38.86       68.23     15.86 o 
  -3   3  18        0.42      -15.49     15.49 o 
  -2   3  18      834.93      931.90     35.60 o 
  -1   3  18       77.62      102.02     16.54 o 
   0   3  18      316.88      277.65     21.65 o 
   1   3  18       18.64      -18.75     18.75 o 
   2   3  18       77.68      114.55     17.23 o 
   3   3  18       70.30       57.19     20.02 o 
   4   3  18       59.29       70.86     21.51 o 
   5   3  18      155.30      178.57     26.28 o 
   6   3  18        8.20       17.43     21.42 o 
   7   3  18      165.31      136.07     26.27 o 
 -10   4  18       28.51       12.26     23.30 o 
  -9   4  18      179.41      223.88     28.83 o 
  -8   4  18       65.08       38.60     27.07 o 
  -7   4  18      193.49      258.51     28.41 o 
  -6   4  18      121.75      140.47     26.34 o 
  -5   4  18      338.71      377.66     31.14 o 
  -4   4  18       73.95       66.71     16.04 o 
  -3   4  18       52.26       63.56     15.87 o 
  -2   4  18      195.80      223.81     25.15 o 
  -1   4  18      120.63      105.89     16.97 o 
   0   4  18       58.16       61.30     16.53 o 
   1   4  18      175.42      178.31     20.13 o 
   2   4  18       43.11       39.24     16.60 o 
   3   4  18       31.18       49.15     16.68 o 
   4   4  18        6.76       22.11     16.28 o 
   5   4  18       50.48       45.76     25.68 o 
   6   4  18       60.33       64.88     25.29 o 
  -9   5  18       23.32       35.58     24.15 o 
  -8   5  18       27.68       39.65     21.68 o 
  -7   5  18       56.90        4.74     20.83 o 
  -6   5  18       95.76      131.59     23.73 o 
  -5   5  18       88.49       77.94     27.60 o 
  -4   5  18        8.23      -20.37     20.37 o 
  -3   5  18        0.86       19.51     14.80 o 
  -2   5  18       20.38       20.93     15.32 o 
  -1   5  18        3.86       -8.61     17.08 o 
   0   5  18       31.08       27.80     20.51 o 
   1   5  18        4.00        0.94     15.06 o 
   2   5  18       27.96       36.30     16.60 o 
   3   5  18        8.86      -15.22     15.22 o 
   4   5  18       36.15        8.40     17.40 o 
   5   5  18        0.43       -2.96     18.00 o 
  -7   6  18       88.43       56.94     23.74 o 
  -6   6  18        7.79        6.88     21.92 o 
  -5   6  18       13.35      -20.15     20.15 o 
  -4   6  18      114.90      154.66     26.22 o 
  -3   6  18       53.92       59.98     22.20 o 
  -2   6  18        2.85        0.90     16.58 o 
  -1   6  18       26.17       21.56     25.82 o 
   0   6  18       22.42       31.43     18.28 o 
   1   6  18        5.39      -18.62     18.62 o 
   2   6  18      148.43      159.16     22.59 o 
   3   6  18       27.63       26.83     18.39 o 
   4   6  18        6.31       21.28     18.75 o 
  -5   7  18       35.69       68.04     24.74 o 
  -4   7  18       44.70      -15.42     22.17 o 
  -3   7  18        5.12       11.30     22.23 o 
  -2   7  18       86.64       56.66     24.31 o 
  -1   7  18      142.68      175.43     45.78 o 
   0   7  18      112.03      152.84     22.15 o 
   1   7  18       31.42       24.13     18.25 o 
  -9   1  19        2.43        5.91     43.52 o 
  -8   1  19       45.08       39.19     19.12 o 
  -7   1  19       44.32       19.01     18.43 o 
  -6   1  19       10.94        8.49     14.12 o 
  -5   1  19      147.41      183.44     23.50 o 
  -4   1  19        9.17        0.72     16.17 o 
  -3   1  19       15.36       -9.51     15.06 o 
  -2   1  19      343.77      359.37     36.18 o 
  -1   1  19      334.09      327.55     56.60 o 
   0   1  19       13.27       21.88     15.91 o 
   1   1  19      288.37      276.09     58.27 o 
   2   1  19       23.73       27.81     18.47 o 
   3   1  19      187.25      166.60     24.08 o 
   4   1  19       14.95       12.41     18.61 o 
   5   1  19      105.35      155.03     30.38 o 
   6   1  19       18.58       13.35     21.17 o 
   7   1  19       20.13        9.94     25.89 o 
 -10   2  19       71.14      104.21     51.52 o 
  -9   2  19      109.15      122.47     35.28 o 
  -8   2  19       15.08        4.49     30.21 o 
  -7   2  19       86.88      120.92     37.98 o 
  -6   2  19        2.21       -3.47     14.51 o 
  -5   2  19        0.65      -13.77     13.77 o 
  -4   2  19       19.60       14.14     13.60 o 
  -3   2  19      416.32      454.20     28.94 o 
  -2   2  19       10.98       24.83     17.83 o 
  -1   2  19      403.55      426.69     32.25 o 
   0   2  19      109.39      116.36     43.16 o 
   1   2  19      306.69      299.89     54.18 o 
   2   2  19        7.90       18.19     18.13 o 
   3   2  19       78.07       73.04     21.63 o 
   4   2  19       86.13      112.85     22.46 o 
   5   2  19       18.51       12.84     24.35 o 
   6   2  19        8.05       35.37     22.99 o 
  -9   3  19        7.68       -3.29     22.35 o 
  -8   3  19       15.59      -21.09     21.09 o 
  -7   3  19       10.54        8.59     20.60 o 
  -6   3  19        0.31        1.95     19.14 o 
  -5   3  19      121.89      134.73     23.37 o 
  -4   3  19       44.89       54.15     20.52 o 
  -3   3  19      277.68      308.42     23.06 o 
  -2   3  19       46.39       43.62     15.81 o 
  -1   3  19      148.67      100.94     17.76 o 
   0   3  19        0.39        1.28     17.97 o 
   1   3  19       19.16       35.36     27.97 o 
   2   3  19        0.09        4.85     18.75 o 
   3   3  19       14.74       22.14     26.73 o 
   4   3  19        3.73      -20.08     20.08 o 
   5   3  19        0.84      -18.23     21.32 o 
   6   3  19       14.37        2.05     22.37 o 
  -9   4  19       36.49       21.10     42.32 o 
  -8   4  19       89.50      111.22     27.07 o 
  -7   4  19        2.73       30.59     22.15 o 
  -6   4  19        3.85       -4.44     19.47 o 
  -5   4  19       22.20       33.47     20.60 o 
  -4   4  19       22.80      -18.97     18.97 o 
  -3   4  19        5.88        3.37     15.72 o 
  -2   4  19      124.46      116.16     23.43 o 
  -1   4  19       87.68      107.37     31.15 o 
   0   4  19       15.56       21.32     16.35 o 
   1   4  19       31.66       12.18     15.51 o 
   2   4  19       12.36       28.66     16.69 o 
   3   4  19       34.02       26.64     22.33 o 
   4   4  19       13.11       12.85     21.48 o 
   5   4  19       25.89       -9.00     21.39 o 
  -7   5  19       88.87      130.22     27.09 o 
  -6   5  19        1.69       -9.02     32.89 o 
  -5   5  19      275.15      306.21     43.63 o 
  -4   5  19      135.06      154.34     27.47 o 
  -3   5  19        6.99       10.90     16.77 o 
  -2   5  19       53.31       37.27     16.82 o 
  -1   5  19        2.84        5.48     20.62 o 
   0   5  19       89.40      105.86     19.67 o 
   1   5  19       33.85       29.85     19.20 o 
   2   5  19      287.49      382.34     27.53 o 
   3   5  19        0.00        4.70     39.32 o 
   4   5  19        8.06      -12.63     19.13 o 
  -5   6  19       32.08       48.30     28.93 o 
  -4   6  19      111.55      153.05     28.99 o 
  -3   6  19       28.29       93.80     46.65 o 
  -2   6  19      135.33      142.96     25.54 o 
  -1   6  19       31.91       39.81     19.14 o 
   0   6  19       66.58       42.02     18.92 o 
   1   6  19      107.56       86.92     21.99 o 
   2   6  19        0.77        4.03     21.06 o 
  -7   0  20      129.58      136.38     23.46 o 
  -6   0  20        0.05      -26.23     26.23 o 
  -5   0  20       73.82      129.15     31.24 o 
  -4   0  20      145.23      186.84     34.66 o 
  -3   0  20       22.97       -3.30     24.69 o 
  -2   0  20       10.67      -11.77     21.87 o 
  -1   0  20      125.43      147.17     32.01 o 
   0   0  20        0.22       -7.06     24.78 o 
   1   0  20        0.28       -5.82     23.88 o 
   2   0  20        2.14       32.22     28.07 o 
   3   0  20        1.63       16.52     27.77 o 
   4   0  20      240.55      314.71     46.43 o 
   5   0  20        6.09       11.30     30.73 o 
  -8   1  20        1.86      -23.19     23.19 o 
  -7   1  20       13.36       -5.88     22.04 o 
  -6   1  20        8.96       -0.12     15.79 o 
  -5   1  20       29.19       19.83     18.67 o 
  -4   1  20       38.76       67.28     19.86 o 
  -3   1  20       27.96       53.06     25.81 o 
  -2   1  20       21.92       30.43     18.10 o 
  -1   1  20        5.20        2.24     16.18 o 
   0   1  20      179.04      153.21     22.85 o 
   1   1  20      282.77      334.31     33.49 o 
   2   1  20        6.89       -5.20     18.02 o 
   3   1  20        5.29        2.44     19.38 o 
   4   1  20        2.72      -17.06     19.61 o 
   5   1  20        3.52        4.67     29.40 o 
  -9   2  20        2.65      -16.78     25.36 o 
  -8   2  20       37.97       62.63     28.72 o 
  -7   2  20       41.29       12.19     18.91 o 
  -6   2  20       56.80      101.23     22.68 o 
  -5   2  20        0.64       13.50     18.08 o 
  -4   2  20       15.49       14.46     25.31 o 
  -3   2  20        4.10      -11.70     18.17 o 
  -2   2  20      120.47      136.72     24.42 o 
  -1   2  20      135.48      128.81     27.35 o 
   0   2  20       61.23       89.51     21.44 o 
   1   2  20        0.01       39.54     20.12 o 
   2   2  20       42.56       23.88     20.27 o 
   3   2  20        2.50       13.37     19.91 o 
   4   2  20       39.30       50.99     23.05 o 
   5   2  20        0.06        3.20     30.00 o 
  -8   3  20      290.95      414.81     37.26 o 
  -7   3  20       53.15       46.74     23.83 o 
  -6   3  20        0.26        0.88     21.23 o 
  -5   3  20       42.54       46.47     17.82 o 
  -4   3  20      173.50      162.41     21.73 o 
  -3   3  20        0.03        1.00     18.88 o 
  -2   3  20        6.63       25.64     20.73 o 
  -1   3  20       69.96       60.56     34.15 o 
   0   3  20      105.88      131.92     24.22 o 
   1   3  20      141.89      147.87     26.60 o 
   2   3  20      141.34      165.42     56.21 o 
   3   3  20        1.36      -14.10     21.16 o 
   4   3  20       69.67       64.83     22.87 o 
  -7   4  20        8.09       -1.18     22.57 o 
  -6   4  20      194.73      268.48     32.49 o 
  -5   4  20       28.18       41.33     22.63 o 
  -4   4  20        0.35      -20.58     20.58 o 
  -3   4  20       56.69       36.16     16.14 o 
  -2   4  20       34.71       10.42     17.74 o 
  -1   4  20       15.50       17.84     17.93 o 
   0   4  20        4.51        9.64     21.82 o 
   1   4  20       23.45       24.93     22.10 o 
   2   4  20        0.07       -3.68     21.23 o 
   3   4  20       73.89       73.32     23.24 o 
  -5   5  20       58.31       46.76     23.91 o 
  -4   5  20      103.93      126.30     26.68 o 
  -3   5  20        0.24      -21.50     21.50 o 
  -2   5  20       35.89       48.85     17.85 o 
  -1   5  20       10.09       -1.95     17.95 o 
   0   5  20       84.84       76.10     19.62 o 
   1   5  20       20.97       25.02     18.16 o 
   2   5  20        4.80      -11.77     18.37 o 
  -8   1  21       94.36      128.51     36.03 o 
  -7   1  21       53.43       49.43     23.49 o 
  -6   1  21       19.89       -0.44     16.58 o 
  -5   1  21        0.07      -20.48     20.48 o 
  -4   1  21        2.75       10.06     20.25 o 
  -3   1  21        2.54        2.01     18.83 o 
  -2   1  21      113.73      123.11     23.26 o 
  -1   1  21       15.19      -16.74     16.74 o 
   0   1  21       48.01       32.16     26.06 o 
   1   1  21        0.68        5.13     20.03 o 
   2   1  21       44.96       48.27     23.23 o 
   3   1  21      132.73      180.11     29.15 o 
   4   1  21       31.81       23.01     23.33 o 
  -7   2  21       90.16      114.31     47.22 o 
  -6   2  21      175.27      305.44     32.20 o 
  -5   2  21       17.89        8.98     16.62 o 
  -4   2  21      127.67      158.93     42.00 o 
  -3   2  21      131.89      179.86     27.76 o 
  -2   2  21        1.67       28.34     20.60 o 
  -1   2  21       52.11       52.09     22.18 o 
   0   2  21       34.84       30.66     29.04 o 
   1   2  21       84.88      113.68     24.97 o 
   2   2  21       23.55       27.35     35.69 o 
   3   2  21       22.23        1.17     20.73 o 
  -6   3  21       14.20       42.23     23.93 o 
  -5   3  21       27.97       19.53     32.70 o 
  -4   3  21       23.62       25.49     22.13 o 
  -3   3  21        2.33      -27.43     44.51 o 
  -2   3  21        3.27       -7.56     19.82 o 
  -1   3  21      192.95      238.66     30.57 o 
   0   3  21       57.37       32.03     21.87 o 
   1   3  21       68.83       58.90     26.15 o 
   2   3  21        4.61       -7.22     21.39 o 
   3   3  21       17.84       49.67     26.21 o 
  -5   4  21       83.13      147.39     27.85 o 
  -4   4  21       16.03       -0.33     19.45 o 
  -3   4  21       16.34       25.79     17.16 o 
  -2   4  21       11.63       21.09     22.63 o 
  -1   4  21      120.57      147.92     27.79 o 
   0   4  21       33.61        5.31     23.18 o 
   1   4  21        0.00      -15.21     25.51 o 
  -6   0  22        0.74      -29.91     29.91 o 
  -5   0  22       52.91       28.24     33.17 o 
  -4   0  22      311.58      258.52     43.09 o 
  -3   0  22       62.99       54.56     33.64 o 
  -2   0  22        4.64       -8.17     28.93 o 
  -1   0  22       22.04       47.46     30.77 o 
   0   0  22       59.67       13.61     30.60 o 
   1   0  22       36.07        1.54     30.26 o 
   2   0  22       83.24      135.10     41.08 o 
  -6   1  22      159.52      212.12     57.39 o 
  -5   1  22        0.00      -15.78     21.12 o 
  -4   1  22       10.14       -5.63     19.98 o 
  -3   1  22       21.76       -2.56     28.07 o 
  -2   1  22        2.83      -19.41     19.41 o 
  -1   1  22      151.79      186.70     49.13 o 
   0   1  22       82.98      145.93     41.19 o 
   1   1  22        3.05       -9.54     21.53 o 
   2   1  22       72.11       43.70     22.87 o 
  -5   2  22        2.70        9.66     25.17 o 
  -4   2  22       21.53       19.91     24.51 o 
  -3   2  22        0.00      -10.76     23.17 o 
  -2   2  22       15.27        7.21     25.10 o 
  -1   2  22       36.38       35.15     32.61 o 
   0   2  22       37.08       38.07     23.43 o 
   1   2  22       30.02        8.70     22.48 o 
  -3   3  22        5.49       -1.93     37.98 o 
  -2   3  22        2.48       -1.61     23.90 o 
  -1   3  22       61.16       48.96     24.60 o 
                                                 
